# Supplementary material for: Lysine acetylation regulates the AT-rich DNA possession ability of H-NS
Source: Nucleic Acids Res. 2023 Dec 7;52(4):1645–60. doi: 10.1093/nar/gkad1172 (PMC10899749; doi:10.1093/nar/gkad1172)
Supplement: gkad1172_supplemental_files [file gkad1172_supplemental_files.zip]

Archive with 3 entries (3 files):
- SM data.pdf
- Supplementary Table 1 Strains, plasmids, primers.xlsx
- Supplementary Table 3 ChIP-seq peaks.xlsm
