# Supplementary material for: Lysine acetylation regulates the AT-rich DNA possession ability of H-NS
Source: Nucleic Acids Res. 2023 Dec 7;52(4):1645–60. doi: 10.1093/nar/gkad1172 (PMC10899749; doi:10.1093/nar/gkad1172)
Supplement: gkad1172_supplemental_files [file gkad1172_supplemental_files.zip › Supplementary Table 1 Strains, plasmids, primers.xlsx]

## Sheet: strains
Strains, plasmids, primers	Characteristics	Reference
Edwardsiella piscicida
WT	EIB202, Colr	26
WT-dCas9/control	EIB202, insert dCas9 in genome, contain guide RNA (bacteria), Colr, Ampr	This study
WT-dCas9/P0456-hns	EIB202, insert dCas9 in genome, contain pUT-P0456-hns, Colr, Ampr	This study
WT-dCas9/hnsi	EIB202, insert dCas9 in genome, contain guide RNA (bacteria)-hnsi, Colr, Ampr	This study
ΔesrB	EIB202, in-frame deletion of esrB, Colr	9
hns-His	EIB202, fusion with a His tag at the C-terminus of hns, Colr	This study
WT/P0456-hns	EIB202, contain pUT-P0456-hns, Colr, Ampr	This study
WT/P0456-hnsK6Q	EIB202, contain pUT-P0456-hnsK6Q, Colr, Ampr	This study
WT/P0456-hnsK32Q	EIB202, contain pUT-P0456-hnsK32Q, Colr, Ampr	This study
WT/P0456-hnsK38Q	EIB202, contain pUT-P0456-hnsK38Q, Colr, Ampr	This study
WT/P0456-hnsK57Q	EIB202, contain pUT-P0456-hnsK57Q, Colr, Ampr	This study
WT/P0456-hnsK83Q	EIB202, contain pUT-P0456-hnsK83Q, Colr, Ampr	This study
WT/P0456-hnsK87Q	EIB202, contain pUT-P0456-hnsK87Q, Colr, Ampr	This study
WT/P0456-hnsK89Q	EIB202, contain pUT-P0456-hnsK89Q, Colr, Ampr	This study
WT/P0456-hnsK96Q	EIB202, contain pUT-P0456-hnsK96Q, Colr, Ampr	This study
WT/P0456-hnsK107Q	EIB202, contain pUT-P0456-hnsK107Q, Colr, Ampr	This study
WT/P0456-hnsK120Q	EIB202, contain pUT-P0456-hnsK120Q, Colr, Ampr	This study
WT/P0456-hnsK128Q	EIB202, contain pUT-P0456-hnsK128Q, Colr, Ampr	This study
WT/P0456-hnsK120A	EIB202, contain pUT-P0456-hnsK120A, Colr, Ampr	This study
WT/P0456-hnsK120R	EIB202, contain pUT-P0456-hnsK120R, Colr, Ampr	This study
hns-Flag	EIB202, fusion with a Flag tag at the C-terminus of hns, Colr	This study
hnsK120A-Flag	EIB202, fusion with a Flag tag at the C-terminus of hnsK120A, Colr	This study
hnsK120Q-Flag	EIB202, fusion with a Flag tag at the C-terminus of hnsK120Q, Colr	This study
hnsK120R-Flag	EIB202, fusion with a Flag tag at the C-terminus of hnsK120R, Colr	This study
Escherichia coli
BL21(DE3)	Host strain for protein expression	Novagen
SM10 λpir	Host strain for π-requiring plasmids, conjugal donor	Laboratory collection
DH5α λpir	Host strain for π-requiring plasmids	Laboratory collection
BL21/pETduet-hns	BL21(DE3), H-NS-His protein expression, Ampr	This study
BL21/pETduet-hnsK120A	BL21(DE3), H-NSK120A-His protein expression, Ampr	This study
BL21/pETduet-hnsK120Q	BL21(DE3), H-NSK120Q-His protein expression, Ampr	This study
BL21/pETduet-hnsK120R	BL21(DE3), H-NSK120R-His protein expression, Ampr	This study
BL21/pETduet-enrR	BL21(DE3), EnrR protein expression, Ampr	This study
SM10/pDMK-hns-His	SM10 λpir, contain pDMK plasmid for fusion His tag at the C-terminus of hns	This study
SM10/pDMK-hns-Flag	SM10 λpir, contain pDMK plasmid for fusion Flag tag at the C-terminus of hns	This study
SM10/pDMK-hnsK120A-Flag	SM10 λpir, contain pDMK plasmid for fusion Flag tag at the C-terminus of hnsK120A	This study
SM10/pDMK-hnsK120Q-Flag	SM10 λpir, contain pDMK plasmid for fusion Flag tag at the C-terminus of hnsK120Q	This study
SM10/pDMK-hnsK120R-Flag	SM10 λpir, contain pDMK plasmid for fusion Flag tag at the C-terminus of hnsK120R	This study
Salmonella Typhimurium
hns-His	SL1344, fusion with a His tag at the C-terminus of hns, Strr	This study
Plasmids
pUT	Complementation vector, pUTt, Ampr	9
pETduet-1	Protein expression vector, contain two MCSs, Ampr	Novagen
guide RNA	Expression of customizable gRNA for bacterial gene knockdown, Ampr	This study
pDMK	Suicide plasmid, λpir dependent, R6K, SacB, Kanar, Cmr	9
pCDF-PylT-hns (K120TAG)	pCDF-PylT harboring hns (K120TAG)	17, 31
pAcKRS-3	Coding for M. barkeri pyrrolysine tRNA synthetase	17, 31
Primers
gRNA-hnsi-F	AGGTATAATACTAGTAGACTTGCCCTGCTCTTCAAGTTTTAGAGCTAGAA
gRNA-hnsi-R	TTCTAGCTCTAAAACTTGAAGAGCAGGGCAAGTCTACTAGTATTATACCT
pDMK-hns-his-F1	GCTCAGGTTACCCGGATCTATGACTCATACCGACGAATATTTTTCCATTCTTACAAA
pDMK-hns-his-R1	TTAATGATGGTGGTGATGATGACTGCCACCGATCAGGAAGTCGTCCAGAGACT
pDMK-hns-his-F2	GTGGCAGTCATCATCACCACCATCATTAATCGAGACACTCGGTACCTATGTTAAA
pDMK-hns-his-R2	GTCACTAGTGGGGCCCTTCTAGACCTGTCTATCGTTGGCCGCTAT
pDMK-SL1344-hns-his-F1	GCTCAGGTTACCCGGATCTATGCTCAACAAACCACCCCAATATAAGTT
pDMK-SL1344-hns-his-R1	GTGGTGATGATGGTGATGACTTCCGCCGCCTTCCTTGATCAGGAAATCTTCCAGT
pDMK-SL1344-hns-his-F2	GGCGGCGGAAGTCATCACCATCATCACCACTAATTTACTTCCTGGATGCTTAAAATCC
pDMK-SL1344-hns-his-R2	GTCACTAGTGGGGCCCTTCTAGGGTCGATTGTAAAGGCGTTGAGC
pDMK-hns-flag-F1	GCTCAGGTTACCCGGATCTATGACTCATACCGACGAATATTTTTCCATTCTTACAAA
pDMK-hns-flag-R1	TCATCGTCGTCCTTGTAATCTCCTCCGCTCTTGTCGATCAGGAAGTCGTCCAGAG
pDMK-hns-flag-F2	CGGAGGAGATTACAAGGACGACGATGACAAGTAATCGAGACACTCGGTACCTATGTTAAA
pDMK-hns-flag-R2	GTCACTAGTGGGGCCCTTCTAGACCTGTCTATCGTTGGCCGCTAT
hns-out-F	CCGCTCGCGGTAGTTATAAGAGG
hns-out-R	TGCTATTCGCGCCGTGGTT
His-F	CATCATCACCACCATCATCATCACCA
Flag-F	GATTACAAGGACGACGATGACAAGT
P0456-hns-F	CGATTTTTATCGAGGTGAGAGGCACATGAGCGAAGCATTAAAAATTCTTAACAAC
P0456-hns-R	CCTTGTAGTCTGAGCCACCGCCACCGATCAGGAAGTCGTCCAGAGACTTG
P0456-hns-mutant-F1	CTCATCCGCCAAAACAGCCACA
P0456-hns-mutant-R2	TTGGTTAAAAATTAAGGAGGAATTTTACTT
P0456-hnsK6Q-R1	TAAGAATTCGTAATGCTTCGCTCATGTGCCTCTC
P0456-hnsK6Q-F2	CGAAGCATTACGAATTCTTAACAACATTCGTACTCTCCGCG
P0456-hnsK32Q-R1	CTTCCAGTCGCTCCAGCATTTCTTCTAGAGTTTCCAG
P0456-hnsK32Q-F2	AATGCTGGAGCGACTGGAAGTCGTGGTAAAAGAGCGC
P0456-hnsK38Q-R1	GGCGCTCTCGTACCACGACTTCCAGTTTCTCCAGC
P0456-hnsK38Q-F2	AGTCGTGGTACGAGAGCGCCGCGAAGAAGATCA
P0456-hnsK57Q-R1	GCTGCAGTCGACGGGTACGCTCTTCGATCT
P0456-hnsK57Q-F2	GCGTACCCGTCGACTGCAGCAGTACCGTGAAATGC
P0456-hnsK83Q-R1	CGGCAACTCGGGTGGCATTCATGGTCTGCAG
P0456-hnsK83Q-F2	GAATGCCACCCGAGTTGCCGGCAAAACCAAGCG
P0456-hnsK87Q-R1	GCTTGGTTCGGCCGGCAACCTTGGTGGCAT
P0456-hnsK87Q-F2	GGTTGCCGGCCGAACCAAGCGTGCTGCACGTCC
P0456-hnsK89Q-R1	CAGCACGTCGGGTTTTGCCGGCAACCTTGG
P0456-hnsK89Q-F2	CGGCAAAACCCGACGTGCTGCACGTCCGGCTAA
P0456-hnsK96Q-R1	ACTGATATCGAGCCGGACGTGCAGCACGCT
P0456-hnsK96Q-F2	ACGTCCGGCTCGATATCAGTATGTTGACGAAAATGGCGAAAC
P0456-hnsK107Q-R1	TCCAAGTTCGGGTTTCGCCATTTTCGTCAACATACT
P0456-hnsK107Q-F2	TGGCGAAACCCGAACTTGGACCGGTCAGGGTCG
P0456-hnsK120Q-R1	TGGCGTTTCGGATCACGGCAGGGGTACGAC
P0456-hnsK120Q-F2	TGCCGTGATCCGAAACGCCATTGAAGAGCAGGG
P0456-hnsK128Q-R1	CCAGAGATCGGCCCTGCTCTTCAATGGCGT
P0456-hnsK128Q-F2	AGAGCAGGGCCGATCTCTGGACGACTTCCTGATCTAA
P0456-hnsK120A-R1	TGGCGTTGGCGATCACGGCAGGGGTACGAC
P0456-hnsK120A-F2	TGCCGTGATCGCCAACGCCATTGAAGAGCAGGG
P0456-hnsK120R-R1	TGGCGTTACGGATCACGGCAGGGGTACGAC
P0456-hnsK120R-F2	TGCCGTGATCCGTAACGCCATTGAAGAGCAGGG
pETduet-hns-F	CCATCATCACCACAGCCAGGATCCGATGAGCGAAGCATTAAAAATTCTTAACAAC
pETduet-hns-R	TTCGACTTAAGCATTATGCGGCCGCTTAGATCAGGAAGTCGTCCAGAGACT
gRNA-linearize-F	GTTTTAGAGCTAGAAATAGCAAGTTAAAATAAGGCTAGTCC
gRNA-linearize-R	ACTAGTATTATACCTAGGACTGAGCTAGCTGTCA
gRNA-hnsi-F	AGGTATAATACTAGTAGACTTGCCCTGCTCTTCAAGTTTTAGAGCTAGAA
gRNA-hnsi-R	TTCTAGCTCTAAAACTTGAAGAGCAGGGCAAGTCTACTAGTATTATACCT
qPCR-hns-F	CCCGTGAATGCACTCTGGAA
qPCR-hns-R	GGTACGCTCTTCGATCTCGG
qPCR-esrC-F	GACCTGTTCGACACGCTCTA
qPCR-esrC-R	GGTTGAACTTACGCTGCGAC
qPCR-eseB-F	TACCTGCGCGATCACAACAT
qPCR-eseB-R	CTTTATCCAGCCCCTTGCCA
qPCR-evpC-F	GGTAAGGCGATGATGTCGGT
qPCR-evpC-R	TCCAGCGTGGGAAAGTTCTG
qPCR-evpP-F	GAATGGGGACGACTCACCTC
qPCR-evpP-R	AAATCCACCGAACCAGGCAT
qPCR-dnaA-F	GATAATCCGGGTGGCGCTTA
qPCR-dnaA-R	ATGTACACCACCTTGGCGTT
qPCR-PesrB-F	AGCAGACTTACCCTCAGCAA
qPCR-PesrB-R	ATTCGCAGGTTTCCAGGGAG
qPCR-PevpA-F	CTGACGGTCGGGCATATCAG
qPCR-PevpA-R	GATAAGGGGCTCTGTTCGGG
biotin-DNA-F	TGCCTGCAGGTCGACGATCGTGAATTACAATAATAAATTCATGAGTCTAGG
biotin-DNA-R	TGTTCGAGCAGGCGGGTATCC
unbiotin-DNA-F	TGCCTGCAGGTCGACGATCGGCTGGCTGTCCAAGAGATTAC
unbiotin-DNA-R	TTTACTTACCCTCGCGAATAAAACAACC
biotin-DNA-in-F	TATGCCGATAACCTCAGGCCAAT
biotin-DNA-in-R	TCTCCAGCGCCGCAAGGCTAT
unbiotin-DNA-in-F	ATGCCATCGGCTAGCAAGGCA
unbiotin-DNA-in-R	CAGCAGTTTTGCTTGACCGT
