# Supplementary material for: Lysine acetylation regulates the AT-rich DNA possession ability of H-NS
Source: Nucleic Acids Res. 2023 Dec 7;52(4):1645–60. doi: 10.1093/nar/gkad1172 (PMC10899749; doi:10.1093/nar/gkad1172)
Supplement: gkad1172_supplemental_files [file gkad1172_supplemental_files.zip › Supplementary Table 3 ChIP-seq peaks.xlsm]

## Sheet: H-NS (LB)
# This file is generated by MACS version 2.2.7.1
# Command line: callpeak -t L.bam -c N.bam -f BAM --outdir LN -n LN -g 3760463 -q 0.01 -m 1 50 -B --keep-dup all
# ARGUMENTS LIST:
# name = LN
# format = BAM
# ChIP-seq file = ['L.bam']
# control file = ['N.bam']
# effective genome size = 3.76e+06
# band width = 300
# model fold = [1, 50]
# qvalue cutoff = 1.00e-02
# The maximum gap between significant sites is assigned as the read length/tag size.
# The minimum length of peaks is assigned as the predicted fragment length "d".
# Larger dataset will be scaled towards smaller dataset.
# Range for calculating regional lambda is: 1000 bps and 10000 bps
# Broad region calling is off
# Paired-End mode is off
# tag size is determined as 150 bps
# total tags in treatment: 69652349
# total tags in control: 43099378
# d = 204
# alternative fragment length(s) may be 204 bps
chr	start	end	length	abs_summit	pileup	#NAME?	fold_enrichment	#NAME?	name
EIB202	8669	9739	1071	8984	12621.2	4085.32	4.60661	4083.99	LN_peak_1
EIB202	34278	41087	6810	36759	50949.6	44647.8	19.4098	44644.1	LN_peak_2
EIB202	42820	44507	1688	43928	26868.6	15959.8	9.61345	15958.1	LN_peak_3
EIB202	45058	46531	1474	46074	9547.13	2285.66	3.55875	2284.41	LN_peak_4
EIB202	48457	49505	1049	48990	21650.4	11465.7	8.13216	11464.1	LN_peak_5
EIB202	50124	54768	4645	51761	47076.7	39513.9	17.74	39510.9	LN_peak_6
EIB202	68778	69067	290	68921	3483.72	37.837	1.2553	36.8078	LN_peak_7
EIB202	70805	74981	4177	74101	49374.2	42377	18.5771	42373.6	LN_peak_8
EIB202	204402	204728	327	204639	3682.97	15.416	1.14551	14.4041	LN_peak_9
EIB202	255843	257056	1214	256587	32245.8	22358.4	12.3688	22356.6	LN_peak_10
EIB202	261773	262672	900	262167	22805.7	12678.9	8.71261	12677.3	LN_peak_11
EIB202	272038	273065	1028	272454	15241.1	6224.99	5.86655	6223.57	LN_peak_12
EIB202	281341	289400	8060	286261	42268.8	35469.7	17.7303	35467.2	LN_peak_13
EIB202	308718	309075	358	308893	5303.55	461.331	2.02453	460.205	LN_peak_14
EIB202	320270	321714	1445	321361	28288.1	18093.4	10.8002	18091.7	LN_peak_15
EIB202	341884	342855	972	342412	18730.4	9164.57	7.3094	9163.06	LN_peak_16
EIB202	352709	360579	7871	358045	54752.6	51321.4	22.4956	51314.8	LN_peak_17
EIB202	366885	370301	3417	368767	37558	28581.6	14.6342	28579.6	LN_peak_18
EIB202	381201	381688	488	381471	6542.96	926.751	2.53745	925.578	LN_peak_19
EIB202	429036	429263	228	429124	3650.79	90.4892	1.42522	89.4357	LN_peak_20
EIB202	458379	458791	413	458517	4031.34	172.193	1.60935	171.117	LN_peak_21
EIB202	564664	566043	1380	565686	22749.4	12909.9	8.97695	12908.3	LN_peak_22
EIB202	572726	573323	598	573032	6779.34	1082.94	2.71382	1081.75	LN_peak_23
EIB202	615913	616166	254	616011	3144.63	41.6982	1.28741	40.6668	LN_peak_24
EIB202	616882	617164	283	617044	4110.55	209.009	1.68789	207.924	LN_peak_25
EIB202	690085	691753	1669	690620	22438.2	13077.2	9.33917	13075.6	LN_peak_26
EIB202	697727	698669	943	698093	19037.3	9802.75	7.82365	9801.23	LN_peak_27
EIB202	770189	771312	1124	770664	30422.2	21359.4	12.6407	21357.6	LN_peak_28
EIB202	808096	809395	1300	809094	12134.9	4313.4	5.05206	4312.06	LN_peak_29
EIB202	836050	837013	964	836299	7440.81	1503.06	3.14709	1501.85	LN_peak_30
EIB202	869024	870020	997	869485	14892.8	6525.67	6.36735	6524.24	LN_peak_31
EIB202	870793	871996	1204	871427	28488	19578.2	12.1795	19576.4	LN_peak_32
EIB202	884954	889093	4140	888013	43915.3	37884.2	18.775	37881.4	LN_peak_33
EIB202	889380	891180	1801	890515	44638.1	38807.7	19.084	38804.8	LN_peak_34
EIB202	893179	894267	1089	893648	10581.7	3285.58	4.43011	3284.28	LN_peak_35
EIB202	894435	899111	4677	895881	35518.5	27561.6	15.1852	27559.6	LN_peak_36
EIB202	900338	902525	2188	900848	33608.3	25327.5	14.3686	25325.5	LN_peak_37
EIB202	909988	910705	718	910350	9531.66	2569.55	3.91324	2568.28	LN_peak_38
EIB202	910896	911809	914	911364	27346.9	18349.3	11.6917	18347.5	LN_peak_39
EIB202	926318	927569	1252	927163	24235.7	15106.5	10.3616	15104.8	LN_peak_40
EIB202	928562	929420	859	928987	13927.5	5763.56	5.95467	5762.15	LN_peak_41
EIB202	930241	931106	866	930666	13831.6	5689.3	5.91367	5687.9	LN_peak_42
EIB202	935391	935857	467	935632	4629.08	380.379	1.97944	379.263	LN_peak_43
EIB202	937059	937906	848	937583	4494.19	334.951	1.90904	333.842	LN_peak_44
EIB202	938232	939338	1107	938829	12028.4	4333.33	5.12162	4331.99	LN_peak_45
EIB202	965125	966022	898	965727	13707.2	5593.8	5.8605	5592.41	LN_peak_46
EIB202	972140	974793	2654	974235	17960	9121.46	7.67867	9119.95	LN_peak_47
EIB202	976180	976702	523	976479	4903.82	329.456	1.84184	328.348	LN_peak_48
EIB202	977431	978161	731	977773	17012.1	8293.08	7.2734	8291.59	LN_peak_49
EIB202	980500	981141	642	980881	16483.6	7840.72	7.04748	7839.25	LN_peak_50
EIB202	982715	984864	2150	984324	18109.8	9253.66	7.74269	9252.15	LN_peak_51
EIB202	990969	991681	713	991405	9811.35	2868.27	4.19496	2866.99	LN_peak_52
EIB202	1017415	1018216	802	1017861	7140.09	1378.94	3.05294	1377.74	LN_peak_53
EIB202	1018691	1019426	736	1019143	5501.56	672.835	2.35244	671.685	LN_peak_54
EIB202	1064627	1064988	362	1064813	4458.3	331.002	1.90643	329.894	LN_peak_55
EIB202	1098091	1099407	1317	1098425	11151	3741.04	4.76768	3739.72	LN_peak_56
EIB202	1119320	1121043	1724	1119846	19998.3	10974.5	8.55006	10972.9	LN_peak_57
EIB202	1141413	1141709	297	1141558	5286.23	594.754	2.26038	593.613	LN_peak_58
EIB202	1143249	1143875	627	1143510	7761.34	1691.5	3.31854	1690.28	LN_peak_59
EIB202	1147038	1147774	737	1147389	14544.4	6247.61	6.21842	6246.19	LN_peak_60
EIB202	1155123	1156167	1045	1155675	14851.3	6492.73	6.34963	6491.3	LN_peak_61
EIB202	1156686	1157502	817	1156997	17656.8	8853.39	7.54905	8851.89	LN_peak_62
EIB202	1205861	1206657	797	1206448	5171.13	554.539	2.21118	553.402	LN_peak_63
EIB202	1247182	1247867	686	1247346	6768.2	1202.82	2.89395	1201.62	LN_peak_64
EIB202	1258503	1259170	668	1258891	12060	4372.77	5.15629	4371.42	LN_peak_65
EIB202	1268913	1272139	3227	1270571	44174.6	38214.4	18.8859	38211.6	LN_peak_66
EIB202	1272598	1274262	1665	1272912	6169.22	938.101	2.63788	936.928	LN_peak_67
EIB202	1277598	1277954	357	1277766	4366.1	305.608	1.86701	304.504	LN_peak_68
EIB202	1278709	1280724	2016	1279402	36546.3	28782.7	15.6246	28780.7	LN_peak_69
EIB202	1296359	1304925	8567	1297934	47990	43153.2	20.517	43149.6	LN_peak_70
EIB202	1308614	1316715	8102	1311381	46668.9	41427.6	19.9522	41424.3	LN_peak_71
EIB202	1319394	1321120	1727	1320270	25081	15971	10.723	15969.3	LN_peak_72
EIB202	1354263	1354647	385	1354397	3306.13	78.7806	1.41386	77.7316	LN_peak_73
EIB202	1355211	1356033	823	1355505	11998.7	4329.37	5.1301	4328.03	LN_peak_74
EIB202	1356600	1357358	759	1357069	6924.13	1275.62	2.96062	1274.42	LN_peak_75
EIB202	1357877	1358251	375	1358066	4324.02	294.293	1.84903	293.191	LN_peak_76
EIB202	1358929	1359994	1066	1359697	9534.14	2697.43	4.07644	2696.16	LN_peak_77
EIB202	1361178	1361715	538	1361562	4317.22	292.425	1.84612	291.323	LN_peak_78
EIB202	1361959	1362853	895	1362187	5441.54	650.672	2.32678	649.525	LN_peak_79
EIB202	1363493	1363700	208	1363607	2811.11	20.9322	1.20223	19.9148	LN_peak_80
EIB202	1364066	1366616	2551	1366174	30190.8	21449	12.9075	21447.1	LN_peak_81
EIB202	1378830	1379192	363	1378999	3530.75	115.808	1.50989	114.746	LN_peak_82
EIB202	1393507	1394062	556	1393849	4797.39	431.559	2.0514	430.436	LN_peak_83
EIB202	1395218	1395671	454	1395420	3551.17	119.601	1.51862	118.538	LN_peak_84
EIB202	1397603	1400926	3324	1398349	21442.5	12342.6	9.1675	12341.1	LN_peak_85
EIB202	1411674	1414164	2491	1412908	21721.6	12612	9.2868	12610.4	LN_peak_86
EIB202	1414909	1415395	487	1415167	4108.69	238.938	1.75697	237.846	LN_peak_87
EIB202	1417591	1418108	518	1417907	5803.52	788.64	2.48154	787.479	LN_peak_88
EIB202	1425592	1426454	863	1425905	11522.3	3995.42	4.92641	3994.09	LN_peak_89
EIB202	1443449	1444671	1223	1444320	15221.3	6791.8	6.50782	6790.36	LN_peak_90
EIB202	1462400	1463630	1231	1462811	18137	9278.57	7.75433	9277.05	LN_peak_91
EIB202	1466811	1467629	819	1467342	11147.3	3738.32	4.7661	3737.01	LN_peak_92
EIB202	1473610	1476544	2935	1474033	11759.3	4160.65	5.02773	4159.31	LN_peak_93
EIB202	1477275	1478657	1383	1478213	18046.7	9197.7	7.71571	9196.19	LN_peak_94
EIB202	1480906	1482591	1686	1481260	10000.1	2986.79	4.27564	2985.5	LN_peak_95
EIB202	1501288	1507545	6258	1503576	35287.1	27289	15.0863	27287	LN_peak_96
EIB202	1508515	1508962	448	1508703	3650.17	138.202	1.56094	137.134	LN_peak_97
EIB202	1528877	1529978	1102	1529099	5482.38	665.786	2.34424	664.637	LN_peak_98
EIB202	1566265	1567011	747	1566801	5017.06	502.428	2.14531	501.297	LN_peak_99
EIB202	1574654	1575033	380	1574826	5528.17	682.901	2.36382	681.75	LN_peak_100
EIB202	1576590	1576937	348	1576792	3570.97	123.079	1.52708	122.015	LN_peak_101
EIB202	1614424	1616211	1788	1615603	14662.6	6341.5	6.26894	6340.07	LN_peak_102
EIB202	1620822	1621557	736	1621082	5102.45	530.941	2.18182	529.806	LN_peak_103
EIB202	1635175	1635425	251	1635335	3250.44	70.5336	1.39005	69.4882	LN_peak_104
EIB202	1659970	1660200	231	1660117	3324.08	81.519	1.42153	80.4688	LN_peak_105
EIB202	1661063	1661913	851	1661501	5497.23	671.348	2.35059	670.199	LN_peak_106
EIB202	1694216	1694873	658	1694488	8276.16	1967.16	3.53864	1965.92	LN_peak_107
EIB202	1695191	1699593	4403	1696997	32499.5	24051.7	13.8945	24049.8	LN_peak_108
EIB202	1706261	1709674	3414	1708941	38559.2	31209.9	16.4852	31207.7	LN_peak_109
EIB202	1714723	1721106	6384	1716285	34014.2	25798.5	14.5421	25796.6	LN_peak_110
EIB202	1787479	1787729	251	1787591	3465.16	104.412	1.48185	103.353	LN_peak_111
EIB202	1791057	1791788	732	1791457	14562.3	6261.91	6.22609	6260.48	LN_peak_112
EIB202	1800054	1800581	528	1800394	5472.48	662.087	2.34001	660.939	LN_peak_113
EIB202	1809539	1810524	986	1809814	10114.5	3059.03	4.32458	3057.74	LN_peak_114
EIB202	1824643	1826336	1694	1825303	9302.1	2557.03	3.97724	2555.76	LN_peak_115
EIB202	1829042	1829572	531	1829360	5026.34	505.418	2.14928	504.286	LN_peak_116
EIB202	1829993	1830493	501	1830161	3269.63	73.2852	1.39825	72.2385	LN_peak_117
EIB202	1833887	1835601	1715	1835144	16573.4	7917.17	7.08584	7915.69	LN_peak_118
EIB202	1838688	1838947	260	1838815	3351.92	85.7056	1.43344	84.6538	LN_peak_119
EIB202	1845998	1847218	1221	1846997	7924.08	1777.18	3.38811	1775.96	LN_peak_120
EIB202	1849906	1850433	528	1850136	4973.12	487.913	2.12653	486.784	LN_peak_121
EIB202	1852357	1852821	465	1852572	4179.85	256.602	1.78739	255.507	LN_peak_122
EIB202	1861283	1862163	881	1861682	20036.7	11009.9	8.56646	11008.4	LN_peak_123
EIB202	1869353	1870068	716	1869630	5749.69	767.421	2.45852	766.262	LN_peak_124
EIB202	1870551	1873023	2473	1871084	23722.1	14587.9	10.1421	14586.2	LN_peak_125
EIB202	1890209	1890487	279	1890345	3933.58	197.691	1.6821	196.608	LN_peak_126
EIB202	1900205	1900958	754	1900425	6041.13	884.729	2.58312	883.56	LN_peak_127
EIB202	1929901	1930602	702	1930270	7467.42	1540.72	3.19288	1539.51	LN_peak_128
EIB202	1931371	1932267	897	1931924	8071.97	1855.71	3.45134	1854.48	LN_peak_129
EIB202	1935047	1936326	1280	1935869	23078.6	13943.6	9.86694	13942	LN_peak_130
EIB202	1941066	1943104	2039	1941462	16160	7568.13	6.90913	7566.67	LN_peak_131
EIB202	1944076	1944865	790	1944377	15224.4	6794.24	6.50914	6792.8	LN_peak_132
EIB202	1955072	1956120	1049	1955453	20106	11074.4	8.59609	11072.8	LN_peak_133
EIB202	1962071	1962586	516	1962375	6172.93	939.366	2.63947	938.193	LN_peak_134
EIB202	1964313	1964657	345	1964469	4078.37	231.633	1.744	230.543	LN_peak_135
EIB202	2000842	2001600	759	2001121	11901	4259.94	5.08831	4258.6	LN_peak_136
EIB202	2004602	2005583	982	2005238	27542.5	18558.9	11.7753	18557.2	LN_peak_137
EIB202	2009619	2009902	284	2009765	3585.82	125.856	1.53343	124.791	LN_peak_138
EIB202	2023521	2025410	1890	2024009	12073.6	4382.75	5.16211	4381.4	LN_peak_139
EIB202	2036616	2037376	761	2036860	7859.11	1742.84	3.36034	1741.61	LN_peak_140
EIB202	2039619	2040497	879	2040130	7412.97	1513.07	3.1696	1511.86	LN_peak_141
EIB202	2040827	2042006	1180	2041618	15357.5	6902.72	6.56602	6901.28	LN_peak_142
EIB202	2054360	2054936	577	2054693	6659.29	1152.87	2.8474	1151.68	LN_peak_143
EIB202	2069280	2071293	2014	2069922	17028.8	8306.87	7.28054	8305.39	LN_peak_144
EIB202	2084835	2087296	2462	2086750	23696.7	14561.7	10.1312	14560.1	LN_peak_145
EIB202	2089038	2089763	726	2089419	9668.41	2779.64	4.13385	2778.37	LN_peak_146
EIB202	2089957	2090293	337	2090130	3312.32	79.6887	1.4165	78.6393	LN_peak_147
EIB202	2098254	2099329	1076	2098581	14431.1	6158.1	6.17001	6156.68	LN_peak_148
EIB202	2116201	2117257	1057	2116541	16896.4	8193.26	7.22393	8191.78	LN_peak_149
EIB202	2128455	2131156	2702	2129040	14503.5	6215.09	6.20096	6213.67	LN_peak_150
EIB202	2136625	2138535	1911	2138147	21563.2	12459.3	9.21908	12457.7	LN_peak_151
EIB202	2141377	2152199	10823	2150659	29179.1	20333.2	12.475	20331.3	LN_peak_152
EIB202	2159824	2160431	608	2160134	5181.65	557.992	2.21568	556.855	LN_peak_153
EIB202	2190792	2191692	901	2191166	14027.7	5841.22	5.99753	5839.81	LN_peak_154
EIB202	2205198	2206415	1218	2206058	15069.7	6668.46	6.44301	6667.03	LN_peak_155
EIB202	2219280	2220322	1043	2219682	23480.8	14344.9	10.0389	14343.2	LN_peak_156
EIB202	2231616	2231922	307	2231775	3294.38	76.9786	1.40883	75.9302	LN_peak_157
EIB202	2232084	2233590	1507	2232941	23644.2	14509.4	10.1087	14507.8	LN_peak_158
EIB202	2235999	2236217	219	2236116	2938.58	32.431	1.25672	31.4052	LN_peak_159
EIB202	2238584	2239319	736	2239015	13538.9	5464.44	5.78854	5463.05	LN_peak_160
EIB202	2248231	2249816	1586	2248937	5546.11	689.643	2.37149	688.492	LN_peak_161
EIB202	2302946	2303243	298	2303079	3171.24	59.6107	1.35619	58.5703	LN_peak_162
EIB202	2310159	2310842	684	2310618	6181.6	943.164	2.64317	941.991	LN_peak_163
EIB202	2336394	2337677	1284	2336865	21727.8	12617.8	9.28945	12616.2	LN_peak_164
EIB202	2346711	2348117	1407	2347227	27191.6	18183.9	11.6253	18182.2	LN_peak_165
EIB202	2363770	2376219	12450	2365448	39246.7	32048.8	16.7791	32046.6	LN_peak_166
EIB202	2378939	2380028	1090	2379331	27689.1	18716.6	11.838	18714.8	LN_peak_167
EIB202	2385656	2387039	1384	2386596	17970.6	9130.31	7.68317	9128.8	LN_peak_168
EIB202	2389767	2391744	1978	2390238	15985.5	7421.61	6.83453	7420.15	LN_peak_169
EIB202	2411265	2412256	992	2411559	20055.8	11027.7	8.57467	11026.1	LN_peak_170
EIB202	2416562	2416815	254	2416667	3430.51	98.4932	1.46703	97.4371	LN_peak_171
EIB202	2513811	2514450	640	2514226	7706.89	1662.92	3.29526	1661.7	LN_peak_172
EIB202	2515019	2515898	880	2515541	18157.4	9296.37	7.76306	9294.85	LN_peak_173
EIB202	2524379	2524630	252	2524506	3337.07	83.5229	1.42709	82.472	LN_peak_174
EIB202	2553872	2555550	1679	2555189	9473.5	2660.27	4.05052	2659	LN_peak_175
EIB202	2557005	2557363	359	2557121	3260.34	71.9758	1.39428	70.9298	LN_peak_176
EIB202	2590468	2591488	1021	2590770	14514.7	6223.81	6.20572	6222.39	LN_peak_177
EIB202	2594579	2595472	894	2595231	3975.03	207.288	1.69983	206.203	LN_peak_178
EIB202	2595759	2597324	1566	2596678	29537.4	20726.6	12.6282	20724.7	LN_peak_179
EIB202	2598063	2602697	4635	2598891	32553.3	24113.5	13.9176	24111.6	LN_peak_180
EIB202	2603199	2603645	447	2603512	3322.84	67.87	1.37576	66.8259	LN_peak_181
EIB202	2605763	2606012	250	2605866	2866.8	18.8988	1.18848	17.8834	LN_peak_182
EIB202	2607403	2608229	827	2607835	13286.4	5273.26	5.68061	5271.87	LN_peak_183
EIB202	2608469	2608960	492	2608703	4197.79	261.164	1.79506	260.068	LN_peak_184
EIB202	2615678	2620176	4499	2617735	32902.9	24513.5	14.067	24511.5	LN_peak_185
EIB202	2622397	2623049	653	2622693	10721	3452.26	4.58383	3450.95	LN_peak_186
EIB202	2626046	2627592	1547	2627191	26517.8	17469.4	11.3372	17467.7	LN_peak_187
EIB202	2631486	2631868	383	2631701	3754.75	158.996	1.60565	157.922	LN_peak_188
EIB202	2632392	2633025	634	2632672	10039.1	3011.44	4.29231	3010.15	LN_peak_189
EIB202	2641124	2641528	405	2641396	3537.56	114.426	1.50513	113.364	LN_peak_190
EIB202	2644900	2645729	830	2645465	7393.78	1503.56	3.1614	1502.35	LN_peak_191
EIB202	2649869	2650759	891	2650351	28931	20060.7	12.3689	20058.9	LN_peak_192
EIB202	2654071	2654890	820	2654525	12327.3	4565.01	5.27057	4563.65	LN_peak_193
EIB202	2665465	2666916	1452	2666476	12370	4596.09	5.28883	4594.73	LN_peak_194
EIB202	2698781	2699035	255	2698907	3921.82	194.984	1.67708	193.903	LN_peak_195
EIB202	2709634	2710275	642	2710057	7904.9	1673.68	3.25151	1672.46	LN_peak_196
EIB202	2723412	2723637	226	2723516	3415.04	96.004	1.46042	94.9487	LN_peak_197
EIB202	2723849	2725850	2002	2724371	15533.8	7047.04	6.64141	7045.59	LN_peak_198
EIB202	2726083	2726754	672	2726360	5147.62	546.285	2.20113	545.149	LN_peak_199
EIB202	2749715	2750006	292	2749869	4232.45	263.373	1.79502	262.277	LN_peak_200
EIB202	2766738	2767023	286	2766876	4407.56	316.822	1.88474	315.716	LN_peak_201
EIB202	2796146	2796966	821	2796699	12170.8	4401.77	5.14264	4400.42	LN_peak_202
EIB202	2803265	2804420	1156	2803663	26283.2	17201.8	11.2141	17200.1	LN_peak_203
EIB202	2809628	2811454	1827	2810269	19529.3	10539.7	8.34954	10538.2	LN_peak_204
EIB202	2813328	2814386	1059	2813938	29999	21237	12.8255	21235.2	LN_peak_205
EIB202	2816089	2817172	1084	2816530	23072.4	13921.1	9.84616	13919.5	LN_peak_206
EIB202	2823861	2824500	640	2824222	8610.92	2116.17	3.63164	2114.93	LN_peak_207
EIB202	2826583	2827468	886	2827080	20204.4	11073.3	8.53446	11071.7	LN_peak_208
EIB202	2828448	2829332	885	2828833	23726.4	14512.9	10.058	14511.3	LN_peak_209
EIB202	2834803	2835660	858	2835138	21361.5	12233	9.09784	12231.4	LN_peak_210
EIB202	2842763	2843035	273	2842895	4291.23	266.293	1.79335	265.196	LN_peak_211
EIB202	2878194	2881246	3053	2880319	45750.6	40238	19.5596	40234.9	LN_peak_212
EIB202	2883231	2887871	4641	2886665	40838.1	34012.8	17.4595	34010.4	LN_peak_213
EIB202	2889618	2890354	737	2889906	5201.45	490.553	2.09186	489.423	LN_peak_214
EIB202	2891225	2892292	1068	2891603	29643.2	20659.6	12.4785	20657.8	LN_peak_215
EIB202	2892593	2893487	895	2892981	12855.1	4836.76	5.36005	4835.4	LN_peak_216
EIB202	2908858	2909610	753	2909029	4264	251.981	1.76556	250.887	LN_peak_217
EIB202	2934589	2935527	939	2935058	18787.3	9601.91	7.74468	9600.39	LN_peak_218
EIB202	2971603	2971869	267	2971723	3439.79	100	1.471	98.9436	LN_peak_219
EIB202	2982595	2984329	1735	2983156	14964.5	6453.44	6.24765	6452.01	LN_peak_220
EIB202	2984854	2985522	669	2985163	6490.37	1034.26	2.70983	1033.08	LN_peak_221
EIB202	2986257	2986660	404	2986463	3591.39	125.122	1.53059	124.058	LN_peak_222
EIB202	2986895	2988735	1841	2987887	26084	17013.2	11.1518	17011.5	LN_peak_223
EIB202	3007305	3008234	930	3007611	15198.4	6436.25	6.11581	6434.82	LN_peak_224
EIB202	3018652	3019188	537	3018954	5856.12	733.942	2.38099	732.786	LN_peak_225
EIB202	3070084	3071728	1645	3071229	11587.2	3869.46	4.74662	3868.13	LN_peak_226
EIB202	3079686	3080493	808	3080178	13232	5108.21	5.51111	5106.83	LN_peak_227
EIB202	3081109	3082310	1202	3081903	26094.5	16713.3	10.8243	16711.6	LN_peak_228
EIB202	3132658	3133686	1029	3133343	14244.9	5611.5	5.63454	5610.11	LN_peak_229
EIB202	3140380	3140663	284	3140532	4257.81	213.267	1.68095	212.182	LN_peak_230
EIB202	3148424	3148638	215	3148533	3652.03	101.408	1.45709	100.351	LN_peak_231
EIB202	3152591	3153091	501	3152854	10825.5	3100.82	4.12111	3099.53	LN_peak_232
EIB202	3155805	3156048	244	3155954	3279.53	46.6443	1.30015	45.6102	LN_peak_233
EIB202	3164941	3166462	1522	3165431	16861.1	7836.89	6.84402	7835.42	LN_peak_234
EIB202	3183142	3183816	675	3183407	4918.67	393.997	1.96099	392.879	LN_peak_235
EIB202	3185130	3185803	674	3185390	10135.6	2848.82	4.05407	2847.54	LN_peak_236
EIB202	3192212	3192595	384	3192359	3745.47	90.5839	1.41858	89.5304	LN_peak_237
EIB202	3197771	3206560	8790	3204873	45406.6	39726.2	19.342	39723.1	LN_peak_238
EIB202	3208089	3208793	705	3208511	4414.37	228.853	1.69756	227.764	LN_peak_239
EIB202	3209200	3216438	7239	3214402	30716.2	21698.2	12.7775	21696.4	LN_peak_240
EIB202	3229199	3230139	941	3229490	6140.14	798.859	2.4264	797.697	LN_peak_241
EIB202	3232362	3234594	2233	3232926	24182.5	14246.3	9.49291	14244.7	LN_peak_242
EIB202	3239586	3240007	422	3239799	4507.18	266.992	1.76722	265.895	LN_peak_243
EIB202	3240226	3240468	243	3240351	3163.2	36.3671	1.26342	35.3388	LN_peak_244
EIB202	3243371	3246151	2781	3245276	35422.6	26720.2	14.395	26718.2	LN_peak_245
EIB202	3250011	3254524	4514	3252323	46153.4	40646.2	19.615	40643	LN_peak_246
EIB202	3342641	3343896	1256	3343040	13925.6	5234.77	5.35563	5233.38	LN_peak_247
EIB202	3352617	3353912	1296	3353641	10076.8	2580	3.75191	2578.74	LN_peak_248
EIB202	3377905	3378225	321	3378053	3553.03	102.373	1.46804	101.316	LN_peak_249
EIB202	3443708	3444330	623	3444015	15301.8	6175.05	5.78804	6173.63	LN_peak_250
EIB202	3445199	3445792	594	3445495	11139.2	3260.3	4.19979	3259	LN_peak_251
EIB202	3480497	3481772	1276	3480932	18414.8	8515.93	6.80202	8514.43	LN_peak_252
EIB202	3540340	3540771	432	3540593	5657.49	527.932	2.08302	526.798	LN_peak_253
EIB202	3554922	3555681	760	3555233	23779	13465.1	8.94838	13463.4	LN_peak_254
EIB202	3557646	3559563	1918	3558169	13714	4912.95	5.09321	4911.58	LN_peak_255
EIB202	3595688	3596187	500	3595965	6962.5	1036.28	2.60707	1035.1	LN_peak_256
EIB202	3597055	3598792	1738	3597924	27643.3	17379.3	10.505	17377.5	LN_peak_257
EIB202	3599022	3600189	1168	3599610	30868.4	20828.9	11.8038	20827.1	LN_peak_258
EIB202	3601101	3603708	2608	3601538	20517.5	10476.1	7.73525	10474.5	LN_peak_259
EIB202	3607790	3608260	471	3608000	6770.06	992.774	2.58539	991.596	LN_peak_260
EIB202	3611713	3614939	3227	3612344	50556.7	44437.7	19.5352	44434	LN_peak_261
EIB202	3658051	3658261	211	3658152	3597.58	115.039	1.50141	113.977	LN_peak_262
EIB202	3662341	3664833	2493	3663411	21002.6	10789.9	7.80008	10788.4	LN_peak_263
EIB202	3667152	3667468	317	3667306	4675.49	252.055	1.71743	250.961	LN_peak_264
EIB202	3702292	3703214	923	3702516	6992.82	1000.55	2.55149	999.371	LN_peak_265
EIB202	3712262	3712675	414	3712358	3413.8	68.2643	1.37091	67.22	LN_peak_266
EIB202	3731105	3731833	729	3731297	6296.69	666.497	2.19934	665.349	LN_peak_267
EIB202	3742325	3743699	1375	3742727	12988.2	4327.63	4.73679	4326.29	LN_peak_268

## Sheet: H-NS (DMEM)
# This file is generated by MACS version 2.2.7.1
# Command line: callpeak -t D.bam -c N.bam -f BAM --outdir DN -n DN -g 3760463 -q 0.01 -m 1 50 -B --keep-dup all
# ARGUMENTS LIST:
# name = DN
# format = BAM
# ChIP-seq file = ['D.bam']
# control file = ['N.bam']
# effective genome size = 3.76e+06
# band width = 300
# model fold = [1, 50]
# qvalue cutoff = 1.00e-02
# The maximum gap between significant sites is assigned as the read length/tag size.
# The minimum length of peaks is assigned as the predicted fragment length "d".
# Larger dataset will be scaled towards smaller dataset.
# Range for calculating regional lambda is: 1000 bps and 10000 bps
# Broad region calling is off
# Paired-End mode is off
# tag size is determined as 134 bps
# total tags in treatment: 77588585
# total tags in control: 43099378
# d = 213
# alternative fragment length(s) may be 213 bps
chr	start	end	length	abs_summit	pileup	#NAME?	fold_enrichment	#NAME?	name
EIB202	8667	9760	1094	9414	11155.3	2976.24	3.88006	2974.91	DN_peak_1
EIB202	34351	41161	6811	36750	34984	24762.3	12.8244	24759.1	DN_peak_2
EIB202	42766	44625	1860	43895	20209.7	9656.37	7.08913	9654.67	DN_peak_3
EIB202	44963	46585	1623	45408	11718	3285.07	4.04588	3283.72	DN_peak_4
EIB202	48410	49536	1127	48983	16085.8	6490.88	5.78769	6489.34	DN_peak_5
EIB202	50108	55038	4931	51718	34342.9	23848.1	12.4015	23845	DN_peak_6
EIB202	68691	69117	427	68934	4126.15	100.474	1.42071	99.4355	DN_peak_7
EIB202	70776	74988	4213	73945	35020.6	24572.7	12.6284	24569.5	DN_peak_8
EIB202	255844	257033	1190	256588	20416.3	10187.5	7.50089	10185.8	DN_peak_9
EIB202	261772	262694	923	262177	14394.3	5326.88	5.26759	5325.4	DN_peak_10
EIB202	272051	273039	989	272466	9355.5	2149.58	3.45012	2148.31	DN_peak_11
EIB202	281230	289436	8207	286329	28925.8	19349.9	11.6323	19347.5	DN_peak_12
EIB202	308770	309008	239	308889	3578.44	53.1568	1.30866	52.1411	DN_peak_13
EIB202	320269	321716	1448	321365	19679.2	9513.59	7.19613	9511.9	DN_peak_14
EIB202	341879	342858	980	342211	13670.5	4905.11	5.10109	4903.67	DN_peak_15
EIB202	351964	361075	9112	358085	39640	31192.4	15.5991	31187.5	DN_peak_16
EIB202	361357	361929	573	361742	3793.97	53.2817	1.29876	52.266	DN_peak_17
EIB202	366651	370571	3921	368428	27947.1	17494.2	10.4323	17492	DN_peak_18
EIB202	381181	381737	557	381445	6160.34	711.04	2.28824	709.893	DN_peak_19
EIB202	564671	566032	1362	565724	14956.5	5907.21	5.65065	5905.7	DN_peak_20
EIB202	572759	573283	525	573067	4442.78	233.234	1.70401	232.157	DN_peak_21
EIB202	616896	617141	246	617046	3373.47	55.0826	1.32682	54.0657	DN_peak_22
EIB202	690115	691781	1667	690572	13295	4950.63	5.30146	4949.18	DN_peak_23
EIB202	697753	698654	902	698102	12206.2	4127.36	4.80515	4125.96	DN_peak_24
EIB202	770122	771313	1192	770667	20601.9	10976	8.20048	10974.2	DN_peak_25
EIB202	808054	809409	1356	808461	10796.4	3121.23	4.15445	3119.89	DN_peak_26
EIB202	836048	837006	959	836292	5830.38	718.952	2.3621	717.804	DN_peak_27
EIB202	868959	870073	1115	869467	20064.7	10704.7	8.21613	10702.9	DN_peak_28
EIB202	870774	872004	1231	871474	23869.8	14333.2	9.77417	14331.3	DN_peak_29
EIB202	884863	891169	6307	890492	31091.1	21852.7	12.6648	21850	DN_peak_30
EIB202	892737	899170	6434	897371	24377	14607.5	9.74339	14605.6	DN_peak_31
EIB202	900344	902549	2206	900878	24347	14807.7	9.96954	14805.7	DN_peak_32
EIB202	909935	911815	1881	911441	19494.8	10180.7	7.97622	10178.9	DN_peak_33
EIB202	926280	927545	1266	927171	14960.4	6344.71	6.12609	6343.18	DN_peak_34
EIB202	928530	929441	912	928977	13696.1	5373.34	5.60842	5371.86	DN_peak_35
EIB202	930198	931131	934	930684	13461.1	5198.2	5.51221	5196.73	DN_peak_36
EIB202	935440	935827	388	935660	3180.16	45.9121	1.30256	44.9012	DN_peak_37
EIB202	937373	937840	468	937604	3347.91	64.4968	1.36231	63.4743	DN_peak_38
EIB202	938498	939227	730	938775	4861.61	401.347	1.98347	400.241	DN_peak_39
EIB202	965141	966019	879	965724	8847.23	2167.93	3.62301	2166.66	DN_peak_40
EIB202	972143	974877	2735	974230	14328.2	5852.97	5.86726	5851.46	DN_peak_41
EIB202	976007	976758	752	976496	6606.4	819.815	2.36994	818.655	DN_peak_42
EIB202	977408	978172	765	977763	14765.9	6191.72	6.04649	6190.2	DN_peak_43
EIB202	980495	981151	657	980890	11950.7	4116.04	4.89377	4114.64	DN_peak_44
EIB202	982686	984882	2197	984331	15205.3	6538.48	6.2264	6536.94	DN_peak_45
EIB202	990916	991726	811	991414	10945.9	3441.65	4.48231	3440.3	DN_peak_46
EIB202	1017376	1018253	878	1017852	9852.66	2753.9	4.03469	2752.59	DN_peak_47
EIB202	1018619	1019576	958	1019106	9144.41	2336.17	3.74469	2334.89	DN_peak_48
EIB202	1064622	1065028	407	1064813	4053.94	194.38	1.66034	193.313	DN_peak_49
EIB202	1098054	1099401	1348	1099081	8902.22	2198.76	3.64552	2197.49	DN_peak_50
EIB202	1119234	1121083	1850	1119851	20710.2	11300.1	8.48043	11298.3	DN_peak_51
EIB202	1141439	1141672	234	1141548	3522.89	93.0811	1.4429	92.0457	DN_peak_52
EIB202	1143222	1143907	686	1143550	8086.21	1756.95	3.3114	1755.71	DN_peak_53
EIB202	1147018	1147792	775	1147388	14142.1	5710.53	5.79106	5709.03	DN_peak_54
EIB202	1155119	1156175	1057	1155661	12365.7	4405.41	5.06367	4403.99	DN_peak_55
EIB202	1156677	1157528	852	1157179	15417	6706.74	6.31306	6705.19	DN_peak_56
EIB202	1205847	1206681	835	1206446	5399.88	578.864	2.21145	577.734	DN_peak_57
EIB202	1242851	1243236	386	1243042	3216.82	50.1566	1.31757	49.143	DN_peak_58
EIB202	1247146	1247888	743	1247322	5955.37	782.643	2.4389	781.488	DN_peak_59
EIB202	1258491	1259173	683	1258935	8197.86	1815.03	3.35712	1813.78	DN_peak_60
EIB202	1268903	1274352	5450	1270537	34080.2	25281.1	13.9549	25277.8	DN_peak_61
EIB202	1277527	1278297	771	1277776	6027.02	810.726	2.46824	809.568	DN_peak_62
EIB202	1278609	1280753	2145	1279382	24473.6	14934.7	10.0214	14932.7	DN_peak_63
EIB202	1296331	1304980	8650	1298946	39345.6	31477.2	16.1109	31470.6	DN_peak_64
EIB202	1308478	1316771	8294	1311388	35332.8	26724.4	14.4678	26721	DN_peak_65
EIB202	1319256	1321506	2251	1320295	17223.4	8197.37	7.05273	8195.74	DN_peak_66
EIB202	1323768	1324073	306	1323896	3037.4	30.8087	1.24411	29.8096	DN_peak_67
EIB202	1354247	1354720	474	1354409	3345.14	66.7826	1.37011	65.7588	DN_peak_68
EIB202	1355204	1356080	877	1355516	9356.61	2458.84	3.83158	2457.55	DN_peak_69
EIB202	1356506	1357401	896	1357045	7695.15	1557.72	3.15127	1556.49	DN_peak_70
EIB202	1357826	1358300	475	1358066	4900.5	417.094	2.00697	415.985	DN_peak_71
EIB202	1358863	1360029	1167	1359685	10337	3052.91	4.23303	3051.58	DN_peak_72
EIB202	1360956	1362970	2015	1362194	6014.25	805.628	2.46301	804.47	DN_peak_73
EIB202	1363361	1366900	3540	1366191	19595.9	10278	8.02416	10276.2	DN_peak_74
EIB202	1378781	1379266	486	1379037	3561.22	99.4003	1.45859	98.3623	DN_peak_75
EIB202	1380291	1380725	435	1380420	3144.05	41.8436	1.28778	40.8355	DN_peak_76
EIB202	1393507	1394108	602	1393878	4449.44	289.823	1.82228	288.734	DN_peak_77
EIB202	1395202	1395735	534	1395548	3401.24	74.6746	1.39309	73.6471	DN_peak_78
EIB202	1397524	1400950	3427	1399197	18739.3	9511.91	7.67344	9510.21	DN_peak_79
EIB202	1408656	1409419	764	1409223	3875.63	156.853	1.58733	155.796	DN_peak_80
EIB202	1411630	1414267	2638	1412962	15495.8	6770.06	6.34536	6768.51	DN_peak_81
EIB202	1414837	1415445	609	1415180	4972.71	439.125	2.03654	438.012	DN_peak_82
EIB202	1417180	1418169	990	1417901	7724.59	1572.2	3.16333	1570.98	DN_peak_83
EIB202	1425556	1426495	940	1425912	12297.9	4357.57	5.03593	4356.16	DN_peak_84
EIB202	1440685	1440902	218	1440772	2950.19	23.0308	1.2084	22.0387	DN_peak_85
EIB202	1443427	1444657	1231	1443769	14034.4	5628.31	5.74693	5626.82	DN_peak_86
EIB202	1462380	1463650	1271	1462795	14322.1	5848.36	5.86475	5846.85	DN_peak_87
EIB202	1466827	1467612	786	1467348	6908.02	1183.33	2.82898	1182.14	DN_peak_88
EIB202	1473607	1478690	5084	1477837	14356	5873.73	5.87863	5872.23	DN_peak_89
EIB202	1480900	1483299	2400	1481270	8382.29	1913.26	3.43263	1912.01	DN_peak_90
EIB202	1497781	1498789	1009	1498578	3435.13	79.6613	1.40696	78.6316	DN_peak_91
EIB202	1501255	1507613	6359	1503590	25164.1	15630.6	10.3041	15628.6	DN_peak_92
EIB202	1508477	1508999	523	1508681	4000.61	182.845	1.6385	181.781	DN_peak_93
EIB202	1528825	1530045	1221	1529102	6638.61	1063.65	2.71866	1062.46	DN_peak_94
EIB202	1566303	1567015	713	1566812	4723.85	364.901	1.93464	363.8	DN_peak_95
EIB202	1574603	1575158	556	1574818	6758.6	1116.26	2.76779	1115.07	DN_peak_96
EIB202	1576463	1577042	580	1576750	5510.42	617.639	2.25671	616.504	DN_peak_97
EIB202	1582025	1582301	277	1582146	2971.85	24.8084	1.21727	23.8146	DN_peak_98
EIB202	1614287	1616268	1982	1615598	12147.4	4252.64	4.97429	4251.23	DN_peak_99
EIB202	1619982	1620247	266	1620177	2776.32	10.8099	1.1372	9.83349	DN_peak_100
EIB202	1620814	1621579	766	1621057	4160.59	218.58	1.70401	217.506	DN_peak_101
EIB202	1635166	1635429	264	1635321	3252.93	54.5752	1.33236	53.5586	DN_peak_102
EIB202	1659972	1660232	261	1660133	3280.7	58.1311	1.34373	57.1122	DN_peak_103
EIB202	1660950	1662019	1070	1661628	7449.62	1436.76	3.05074	1435.54	DN_peak_104
EIB202	1670574	1670854	281	1670701	3082.95	35.2547	1.26276	34.2517	DN_peak_105
EIB202	1694189	1699611	5423	1697911	26997.7	17516.1	11.0549	17513.9	DN_peak_106
EIB202	1700028	1700297	270	1700132	3265.15	56.2132	1.33736	55.1956	DN_peak_107
EIB202	1705994	1709677	3684	1708939	28519.2	19123	11.6779	19120.6	DN_peak_108
EIB202	1714373	1721148	6776	1716279	26869.4	17382.7	11.0024	17380.5	DN_peak_109
EIB202	1722149	1722447	299	1722303	3190.16	47.0736	1.30666	46.0619	DN_peak_110
EIB202	1787529	1787770	242	1787666	3100.72	37.1127	1.27004	36.1081	DN_peak_111
EIB202	1791040	1791816	777	1791441	13101.7	4933.36	5.36505	4931.91	DN_peak_112
EIB202	1800098	1800556	459	1800354	4250.02	239.86	1.74063	238.781	DN_peak_113
EIB202	1809500	1810555	1056	1809817	11855.7	4050.67	4.85488	4049.28	DN_peak_114
EIB202	1824618	1826422	1805	1825236	8492.83	1972.52	3.47789	1971.26	DN_peak_115
EIB202	1828581	1829663	1083	1829351	6831.37	1148.72	2.79759	1147.53	DN_peak_116
EIB202	1829830	1830809	980	1830217	5995.36	798.198	2.45528	797.041	DN_peak_117
EIB202	1833872	1835633	1762	1835158	14083.2	5665.57	5.76695	5664.07	DN_peak_118
EIB202	1838571	1839062	492	1838854	4070.6	198.144	1.66716	197.076	DN_peak_119
EIB202	1841853	1842098	246	1841982	3317.36	62.9882	1.35874	61.9665	DN_peak_120
EIB202	1845902	1847225	1324	1846710	7737.37	1578.71	3.16856	1577.48	DN_peak_121
EIB202	1849915	1850434	520	1850111	4277.8	246.406	1.752	245.326	DN_peak_122
EIB202	1852259	1852892	634	1852559	5677.07	677.798	2.32495	676.655	DN_peak_123
EIB202	1853385	1853660	276	1853523	3043.51	31.385	1.24661	30.3854	DN_peak_124
EIB202	1861274	1862164	891	1861683	15050.9	6415.69	6.16317	6414.16	DN_peak_125
EIB202	1869274	1870188	915	1869623	8007.89	1716.02	3.27933	1714.79	DN_peak_126
EIB202	1870468	1873106	2639	1871111	18275.5	9103.71	7.48352	9102.03	DN_peak_127
EIB202	1900185	1900970	786	1900420	5778.17	715.221	2.36634	714.073	DN_peak_128
EIB202	1929849	1930644	796	1930260	8368.95	1905.77	3.42717	1904.52	DN_peak_129
EIB202	1931266	1932294	1029	1931883	9321.06	2438.44	3.81702	2437.16	DN_peak_130
EIB202	1934967	1936362	1396	1935876	19429.8	10128.1	7.95616	10126.4	DN_peak_131
EIB202	1941045	1943130	2086	1941453	11376.4	3726.16	4.65859	3724.79	DN_peak_132
EIB202	1944072	1944884	813	1944597	10977	3461.88	4.49505	3460.52	DN_peak_133
EIB202	1955067	1956130	1064	1955672	16996.8	8005.4	6.95993	8003.79	DN_peak_134
EIB202	1962076	1962607	532	1962361	4920.5	423.168	2.01516	422.058	DN_peak_135
EIB202	1964208	1964721	514	1964480	4696.63	357.19	1.9235	356.09	DN_peak_136
EIB202	2000821	2001626	806	2001215	10158.7	2941.38	4.16002	2940.05	DN_peak_137
EIB202	2004576	2005618	1043	2005242	27638.2	18188.4	11.3172	18186.2	DN_peak_138
EIB202	2009616	2009909	294	2009776	3419.02	77.2964	1.40036	76.2677	DN_peak_139
EIB202	2023517	2025424	1908	2024181	13513.9	5236.8	5.53381	5235.33	DN_peak_140
EIB202	2036621	2037394	774	2036877	6379.76	953.316	2.61267	952.143	DN_peak_141
EIB202	2039551	2040550	1000	2040208	9692.12	2657.51	3.96896	2656.2	DN_peak_142
EIB202	2040835	2042027	1193	2041392	12250.7	4324.61	5.01659	4323.19	DN_peak_143
EIB202	2054346	2054964	619	2054676	6871.36	1166.65	2.81397	1165.46	DN_peak_144
EIB202	2069275	2071386	2112	2069933	14328.8	5852.97	5.86748	5851.46	DN_peak_145
EIB202	2084809	2087305	2497	2086732	16370.7	7482.89	6.70359	7481.3	DN_peak_146
EIB202	2088970	2090529	1560	2089427	11057	3514.23	4.5278	3512.87	DN_peak_147
EIB202	2098295	2099311	1017	2098578	7969.56	1696.45	3.26364	1695.22	DN_peak_148
EIB202	2116187	2117282	1096	2116556	15152.5	6496.42	6.20479	6494.88	DN_peak_149
EIB202	2128339	2131208	2870	2129038	14057.7	5645.79	5.75649	5644.3	DN_peak_150
EIB202	2136557	2138538	1982	2138151	16240.8	7375.67	6.65037	7374.09	DN_peak_151
EIB202	2141334	2152271	10938	2145461	22520	13013.3	9.22146	13011.4	DN_peak_152
EIB202	2159817	2160410	594	2160129	4702.75	358.898	1.926	357.797	DN_peak_153
EIB202	2190803	2191690	888	2191302	9692.68	2657.51	3.96919	2656.2	DN_peak_154
EIB202	2205184	2206420	1237	2206043	12309	4366	5.04047	4364.59	DN_peak_155
EIB202	2219273	2220328	1056	2219976	17575.6	8497.6	7.19693	8495.96	DN_peak_156
EIB202	2231696	2233593	1898	2232968	15044.2	6410.95	6.16044	6409.42	DN_peak_157
EIB202	2235886	2236299	414	2236105	3406.8	75.3988	1.39536	74.3709	DN_peak_158
EIB202	2238582	2239346	765	2238987	10711.4	3290.26	4.38633	3288.91	DN_peak_159
EIB202	2248180	2250040	1861	2248860	7180.77	1308.53	2.94066	1307.33	DN_peak_160
EIB202	2302940	2303174	235	2303065	3046.29	31.6751	1.24775	30.6752	DN_peak_161
EIB202	2310143	2310852	710	2310618	5420.99	586.125	2.22009	584.993	DN_peak_162
EIB202	2336395	2337670	1276	2336870	15118.7	6469.47	6.19092	6467.94	DN_peak_163
EIB202	2346722	2348119	1398	2347230	20310.2	10930.4	8.31667	10928.6	DN_peak_164
EIB202	2363750	2376236	12487	2365446	28107	18684.4	11.5092	18682.2	DN_peak_165
EIB202	2378909	2380045	1137	2379301	20105.8	10742.2	8.23296	10740.4	DN_peak_166
EIB202	2385647	2387080	1434	2386626	13336.7	5105.76	5.46126	5104.3	DN_peak_167
EIB202	2389743	2391816	2074	2391371	17513.4	8444.5	7.17145	8442.86	DN_peak_168
EIB202	2411254	2412246	993	2411549	15153.7	6497.21	6.20525	6495.67	DN_peak_169
EIB202	2416573	2416876	304	2416713	3191.82	47.1905	1.30734	46.1787	DN_peak_170
EIB202	2493596	2493855	260	2493679	2926.3	21.0778	1.19862	20.0877	DN_peak_171
EIB202	2494865	2495285	421	2495128	3364.02	69.4151	1.37785	68.39	DN_peak_172
EIB202	2513472	2514518	1047	2514226	10679.8	3269.72	4.37336	3268.38	DN_peak_173
EIB202	2514966	2515915	950	2515532	15447.5	6731.56	6.32557	6730.01	DN_peak_174
EIB202	2524299	2525285	987	2524487	4766.63	377.32	1.95216	376.217	DN_peak_175
EIB202	2553894	2555495	1602	2555177	5101.03	479.723	2.08908	478.606	DN_peak_176
EIB202	2557056	2557300	245	2557256	2765.77	10.1907	1.13288	9.21543	DN_peak_177
EIB202	2590443	2591539	1097	2590783	11779.6	3998.61	4.82371	3997.22	DN_peak_178
EIB202	2594256	2597348	3093	2596681	22486.6	12981.5	9.20782	12979.6	DN_peak_179
EIB202	2598009	2603877	5869	2598881	23765.4	14230.4	9.7314	14228.4	DN_peak_180
EIB202	2605549	2606355	807	2605960	3611.77	95.4259	1.44294	94.3896	DN_peak_181
EIB202	2607076	2608998	1923	2607835	12218.5	4302.21	5.0034	4300.8	DN_peak_182
EIB202	2615717	2620197	4481	2617466	24846.9	15309.3	10.1742	15307.3	DN_peak_183
EIB202	2622383	2623069	687	2622668	10066	2876.23	4.11242	2874.91	DN_peak_184
EIB202	2626047	2627608	1562	2627217	19073.7	9808.85	7.81036	9807.13	DN_peak_185
EIB202	2627960	2628211	252	2628098	3390.69	69.4066	1.3763	68.3815	DN_peak_186
EIB202	2631429	2631902	474	2631715	4002.28	183.275	1.63919	182.211	DN_peak_187
EIB202	2632389	2633030	642	2632675	6706.94	1093.35	2.74664	1092.16	DN_peak_188
EIB202	2641031	2641544	514	2641382	3672.32	118.391	1.50408	117.346	DN_peak_189
EIB202	2644878	2645773	896	2645436	6570.29	1034.25	2.69069	1033.07	DN_peak_190
EIB202	2649842	2650780	939	2650363	21570.6	12106.4	8.83275	12104.5	DN_peak_191
EIB202	2651439	2651715	277	2651584	3381.8	71.8099	1.38513	70.7836	DN_peak_192
EIB202	2654012	2654892	881	2654530	10842.5	3374.74	4.44001	3373.39	DN_peak_193
EIB202	2665436	2666935	1500	2666504	12886.2	4757.28	5.25363	4755.84	DN_peak_194
EIB202	2709564	2710275	712	2710018	5970.36	733.245	2.35749	732.095	DN_peak_195
EIB202	2723415	2723648	234	2723547	3014.62	28.6469	1.23478	27.6499	DN_peak_196
EIB202	2723829	2726811	2983	2724410	13008.9	4865.63	5.32706	4864.19	DN_peak_197
EIB202	2796141	2796982	842	2796684	10490.4	3106.54	4.2435	3105.21	DN_peak_198
EIB202	2803270	2804422	1153	2803681	17560	8468.09	7.17235	8466.45	DN_peak_199
EIB202	2809617	2811502	1886	2810283	13735.5	5402.58	5.62457	5401.1	DN_peak_200
EIB202	2813299	2814396	1098	2813911	25328.5	15797	10.3714	15795	DN_peak_201
EIB202	2816097	2817200	1104	2816635	15272.5	6578.02	6.23852	6576.48	DN_peak_202
EIB202	2823854	2824509	656	2824200	6479.75	971.523	2.61763	970.349	DN_peak_203
EIB202	2826564	2827484	921	2827074	13253.9	4989.13	5.36351	4987.68	DN_peak_204
EIB202	2828437	2829364	928	2828830	18798.8	9503.42	7.6322	9501.72	DN_peak_205
EIB202	2834787	2835646	860	2835133	15806.4	7000.7	6.44988	6999.14	DN_peak_206
EIB202	2842763	2843042	280	2842919	3802.3	128.669	1.52065	127.62	DN_peak_207
EIB202	2878049	2881309	3261	2880329	30893.4	21699.1	12.65	21696.4	DN_peak_208
EIB202	2883160	2887938	4779	2886667	26858.3	17371.2	10.9978	17369	DN_peak_209
EIB202	2889517	2890415	899	2889923	7172.44	1172.87	2.75161	1171.67	DN_peak_210
EIB202	2891214	2892326	1113	2891611	20987.4	11431.1	8.45935	11429.3	DN_peak_211
EIB202	2892564	2893485	922	2892972	9541.03	2490.6	3.81038	2489.31	DN_peak_212
EIB202	2908796	2909648	853	2909030	4644.97	312.262	1.84211	311.169	DN_peak_213
EIB202	2934611	2935545	935	2935137	10624.2	3107.13	4.19667	3105.79	DN_peak_214
EIB202	2982543	2984390	1848	2983201	13900.5	5409.21	5.55893	5407.73	DN_peak_215
EIB202	2984749	2985614	866	2985163	7449.07	1385.2	2.97868	1383.99	DN_peak_216
EIB202	2986196	2988735	2540	2987891	19689.8	10363.1	8.0626	10361.4	DN_peak_217
EIB202	3007298	3008238	941	3007587	10276.5	2809.98	3.96027	2808.67	DN_peak_218
EIB202	3018668	3019183	516	3018925	4903.83	365.784	1.9103	364.682	DN_peak_219
EIB202	3070066	3071748	1683	3071178	11468	3628.16	4.50776	3626.79	DN_peak_220
EIB202	3079701	3080499	799	3080184	8772.79	2054.42	3.49965	2053.16	DN_peak_221
EIB202	3081118	3082314	1197	3081910	19362.6	9849.78	7.69644	9848.06	DN_peak_222
EIB202	3132633	3133705	1073	3133346	9377.16	2239.55	3.55212	2238.28	DN_peak_223
EIB202	3140396	3140665	270	3140565	3447.9	49.9714	1.30405	48.9579	DN_peak_224
EIB202	3148420	3148654	235	3148553	3596.22	72.8961	1.37408	71.8693	DN_peak_225
EIB202	3152581	3153099	519	3152825	8802.23	1831.94	3.21265	1830.69	DN_peak_226
EIB202	3164957	3166495	1539	3166160	13741.1	5152.74	5.34119	5151.27	DN_peak_227
EIB202	3183093	3183973	881	3183373	6495.85	871.354	2.46544	870.19	DN_peak_228
EIB202	3185101	3185829	729	3185380	9387.71	2279.28	3.59777	2278.01	DN_peak_229
EIB202	3192146	3192657	512	3192376	4562.76	203.113	1.62759	202.043	DN_peak_230
EIB202	3195678	3196069	392	3195852	3726.76	91.1256	1.42163	90.0911	DN_peak_231
EIB202	3197761	3206654	8894	3203159	34436.2	25643.4	14.054	25640	DN_peak_232
EIB202	3207563	3216444	8882	3214469	19965.3	10417.2	7.96622	10415.4	DN_peak_233
EIB202	3227031	3227372	342	3227076	3109.61	6.89654	1.09838	5.9281	DN_peak_234
EIB202	3229185	3230255	1071	3229753	7479.06	1223.39	2.75205	1222.19	DN_peak_235
EIB202	3232333	3234645	2313	3233017	17765	8097.21	6.67995	8095.59	DN_peak_236
EIB202	3236807	3237117	311	3236964	3590.66	58.9373	1.32828	57.918	DN_peak_237
EIB202	3239527	3240524	998	3239750	4938.27	348.189	1.87235	347.09	DN_peak_238
EIB202	3243342	3246169	2828	3245298	22530.5	12584.5	8.77144	12582.6	DN_peak_239
EIB202	3248321	3248579	259	3248436	3116.83	36.9549	1.26858	35.9504	DN_peak_240
EIB202	3249934	3254636	4703	3252053	34184.1	25318.2	13.9144	25314.9	DN_peak_241
EIB202	3342610	3343967	1358	3343506	21773.9	11411.8	8.01645	11410	DN_peak_242
EIB202	3352567	3353956	1390	3353599	13018.4	4181.27	4.57301	4179.87	DN_peak_243
EIB202	3377947	3378186	240	3378059	3020.73	21.1254	1.19555	20.1352	DN_peak_244
EIB202	3443696	3444332	637	3444015	11468.6	3315.69	4.15495	3314.35	DN_peak_245
EIB202	3445187	3445805	619	3445542	9842.66	2352.43	3.5546	2351.14	DN_peak_246
EIB202	3480502	3481821	1320	3480942	15751.9	6142.21	5.57223	6140.69	DN_peak_247
EIB202	3540427	3540653	227	3540515	3368.47	21.7633	1.18714	20.7724	DN_peak_248
EIB202	3554936	3555664	729	3555239	12878.4	4201.27	4.64128	4199.86	DN_peak_249
EIB202	3557620	3559615	1996	3559135	14426.5	5195.1	5.1203	5193.63	DN_peak_250
EIB202	3595626	3596263	638	3595962	8590.59	1661.97	3.05751	1660.73	DN_peak_251
EIB202	3597025	3598806	1782	3597696	19524.2	9349.81	7.109	9348.12	DN_peak_252
EIB202	3598971	3600204	1234	3599601	21527.3	11149	7.88602	11147.2	DN_peak_253
EIB202	3601069	3603664	2596	3601516	17631.1	7696.04	6.33858	7694.44	DN_peak_254
EIB202	3607845	3608213	369	3608006	4124.48	134.621	1.5088	133.571	DN_peak_255
EIB202	3611680	3615002	3323	3612353	34396.8	24246.2	12.7309	24243	DN_peak_256
EIB202	3662295	3664843	2549	3663396	16011.3	6374.02	5.70054	6372.48	DN_peak_257
EIB202	3667138	3667434	297	3667279	3911.73	79.7876	1.37616	78.7579	DN_peak_258
EIB202	3702336	3703251	916	3702548	4585.54	192.914	1.60368	191.848	DN_peak_259
EIB202	3703990	3704317	328	3704173	3504.56	18.8616	1.16826	17.8739	DN_peak_260
EIB202	3712317	3712649	333	3712518	3022.4	14.4051	1.15556	13.4235	DN_peak_261
EIB202	3731156	3731733	578	3731277	3917.84	58.9395	1.31166	57.9202	DN_peak_262
EIB202	3742306	3743668	1363	3742687	10917	2849.58	3.81132	2848.27	DN_peak_263

## Sheet: H-NSK120Q (DMEM)
# This file is generated by MACS version 2.2.7.1
# Command line: callpeak -t Q.bam -c N.bam -f BAM --outdir QN -n QN -g 3760463 -q 0.01 -m 1 50 -B --keep-dup all
# ARGUMENTS LIST:
# name = QN
# format = BAM
# ChIP-seq file = ['Q.bam']
# control file = ['N.bam']
# effective genome size = 3.76e+06
# band width = 300
# model fold = [1, 50]
# qvalue cutoff = 1.00e-02
# The maximum gap between significant sites is assigned as the read length/tag size.
# The minimum length of peaks is assigned as the predicted fragment length "d".
# Larger dataset will be scaled towards smaller dataset.
# Range for calculating regional lambda is: 1000 bps and 10000 bps
# Broad region calling is off
# Paired-End mode is off
# tag size is determined as 146 bps
# total tags in treatment: 14637654
# total tags in control: 43099378
# d = 167
# alternative fragment length(s) may be 167 bps
chr	start	end	length	abs_summit	pileup	#NAME?	fold_enrichment	#NAME?	name
EIB202	8648	9727	1080	9386	2280	425.25	2.97549	423.906	QN_peak_1
EIB202	34713	41085	6373	39672	6491	3721.54	9.09741	3718.77	QN_peak_2
EIB202	42698	44640	1943	43898	3714	1272.49	4.85736	1270.81	QN_peak_3
EIB202	45011	46527	1517	45391	2215	381.957	2.83203	380.634	QN_peak_4
EIB202	48477	49549	1073	48877	3099	905.688	4.18351	904.138	QN_peak_5
EIB202	50155	54711	4557	51752	6740	3872.77	9.12778	3869.9	QN_peak_6
EIB202	68810	69091	282	68941	1055	21.078	1.35959	20.0367	QN_peak_7
EIB202	70816	74966	4151	74112	7070	4189.12	9.55994	4186.04	QN_peak_8
EIB202	98554	98946	393	98682	1108	28.4749	1.42454	27.4166	QN_peak_9
EIB202	255943	257002	1060	256585	3473	1172.91	4.78787	1171.27	QN_peak_10
EIB202	261782	262690	909	262152	3330	1072.16	4.57185	1070.55	QN_peak_11
EIB202	272021	272995	975	272522	2082	370.098	2.88496	368.782	QN_peak_12
EIB202	281282	289452	8171	286358	5669	3116.49	8.55466	3114.09	QN_peak_13
EIB202	320283	321690	1408	320677	4372	1831.85	6.02777	1829.99	QN_peak_14
EIB202	341916	342812	897	342217	2745	726.641	3.8437	725.16	QN_peak_15
EIB202	352269	361113	8845	355468	8548	6049.55	12.7973	6045.63	QN_peak_16
EIB202	361330	361817	488	361722	1021	16.3389	1.31123	15.3102	QN_peak_17
EIB202	366846	370600	3755	368391	5190	2532.16	7.26752	2530.05	QN_peak_18
EIB202	381242	381707	466	381470	1160	51.778	1.61763	50.6799	QN_peak_19
EIB202	455694	455968	275	455814	1076	20.5421	1.34945	19.5019	QN_peak_20
EIB202	564736	565999	1264	565686	3013	901.888	4.27318	900.339	QN_peak_21
EIB202	572787	573214	428	572938	1019	30.2883	1.46631	29.226	QN_peak_22
EIB202	600815	600991	177	600890	1215	35.0669	1.45964	33.9949	QN_peak_23
EIB202	690115	691769	1655	690582	2996	944.801	4.4819	943.235	QN_peak_24
EIB202	697781	698690	910	698083	2244	490.574	3.31519	489.199	QN_peak_25
EIB202	730750	730994	245	730897	911	13.6118	1.29603	12.592	QN_peak_26
EIB202	769767	771295	1529	770843	5120	2600.32	7.66307	2598.19	QN_peak_27
EIB202	804547	804893	347	804707	1182	63.8682	1.70752	62.7559	QN_peak_28
EIB202	808135	809369	1235	808466	1914	321.066	2.78318	319.777	QN_peak_29
EIB202	836090	837011	922	836267	1411	142.89	2.14535	141.709	QN_peak_30
EIB202	856608	856951	344	856689	1072	49.0886	1.62769	47.9941	QN_peak_31
EIB202	868963	870064	1102	869444	4109	1791.17	6.31288	1789.33	QN_peak_32
EIB202	870839	871959	1121	871547	4507	2093.78	6.82458	2091.84	QN_peak_33
EIB202	884956	891126	6171	890522	6123	3541.17	9.21417	3538.51	QN_peak_34
EIB202	892721	899159	6439	897331	4346	1949.96	6.53716	1948.07	QN_peak_35
EIB202	900369	902489	2121	900811	4639	2229.92	7.12695	2227.94	QN_peak_36
EIB202	909955	911781	1827	911364	3817	1561.91	5.86437	1560.14	QN_peak_37
EIB202	926285	927514	1230	927176	3285	1169.71	5.04723	1168.07	QN_peak_38
EIB202	928588	929457	870	929011	2673	765.412	4.10721	763.914	QN_peak_39
EIB202	930190	931084	895	930667	2605	724.015	4.00277	722.535	QN_peak_40
EIB202	935471	937888	2418	935974	1330	120.187	2.04439	119.022	QN_peak_41
EIB202	938149	938321	173	938237	806	8.53721	1.23506	7.54004	QN_peak_42
EIB202	938541	939210	670	939065	1073	50.8172	1.64277	49.7202	QN_peak_43
EIB202	948339	949159	821	948626	1203	83.3122	1.84932	82.1797	QN_peak_44
EIB202	950762	951206	445	951082	900	20.0816	1.38392	19.0425	QN_peak_45
EIB202	952014	952584	571	952427	864	15.2373	1.32862	14.2117	QN_peak_46
EIB202	965189	966016	828	965774	1406	144.799	2.16112	143.616	QN_peak_47
EIB202	972187	975205	3019	974332	2739	806.309	4.20859	804.796	QN_peak_48
EIB202	976007	976749	743	976440	1622	185.457	2.26811	184.247	QN_peak_49
EIB202	977442	978112	671	977741	2914	918.048	4.47738	916.493	QN_peak_50
EIB202	980503	981111	609	980892	2583	710.785	3.96897	709.311	QN_peak_51
EIB202	982723	984889	2167	984312	2995	971.329	4.6018	969.753	QN_peak_52
EIB202	990875	991672	798	991234	2443	628.534	3.75394	627.095	QN_peak_53
EIB202	1017429	1018173	745	1017819	1841	317.401	2.82928	316.115	QN_peak_54
EIB202	1018657	1019428	772	1019041	1860	326.043	2.85846	324.751	QN_peak_55
EIB202	1053063	1053333	271	1053209	1149	69.3571	1.76638	68.239	QN_peak_56
EIB202	1064653	1065013	361	1064886	987	34.2917	1.51755	33.2213	QN_peak_57
EIB202	1097857	1099352	1496	1099004	1983	383.985	3.04739	382.661	QN_peak_58
EIB202	1109717	1110044	328	1109792	837	12.0227	1.28715	11.0086	QN_peak_59
EIB202	1119247	1121057	1811	1119825	4259	1912.49	6.54328	1910.61	QN_peak_60
EIB202	1141359	1141773	415	1141569	3341	1209.33	5.13325	1207.68	QN_peak_61
EIB202	1143267	1143911	645	1143527	1856	324.217	2.85232	322.926	QN_peak_62
EIB202	1147052	1147780	729	1147398	2597	719.195	3.99048	717.717	QN_peak_63
EIB202	1155110	1156164	1055	1155647	2524	675.71	3.87835	674.252	QN_peak_64
EIB202	1156712	1157504	793	1157154	3009	980.635	4.6233	979.055	QN_peak_65
EIB202	1205887	1206665	779	1206461	1269	101.788	1.9507	100.638	QN_peak_66
EIB202	1233782	1234022	241	1233911	907	17.5293	1.34962	16.4971	QN_peak_67
EIB202	1242950	1243171	222	1243062	845	12.937	1.29944	11.9195	QN_peak_68
EIB202	1247193	1247865	673	1247690	1476	169.045	2.26864	167.845	QN_peak_69
EIB202	1258530	1259137	608	1258892	3084	1030.97	4.7385	1029.37	QN_peak_70
EIB202	1268938	1274277	5340	1270577	8069	5607.86	12.3954	5604.21	QN_peak_71
EIB202	1277535	1280813	3279	1279404	5113	2644.72	7.85501	2642.57	QN_peak_72
EIB202	1296398	1305018	8621	1298963	9214	6894.16	14.1541	6887.58	QN_peak_73
EIB202	1305537	1306520	984	1305650	903	20.4764	1.38807	19.4365	QN_peak_74
EIB202	1307897	1308109	213	1308052	858	14.4288	1.31851	13.4062	QN_peak_75
EIB202	1308435	1316840	8406	1313767	7302	4785.15	11.2173	4781.79	QN_peak_76
EIB202	1319379	1321553	2175	1320308	3166	1086.9	4.86445	1085.29	QN_peak_77
EIB202	1323677	1324351	675	1323796	923	20.1021	1.37828	19.063	QN_peak_78
EIB202	1354235	1354763	529	1354632	926	23.965	1.42385	22.9164	QN_peak_79
EIB202	1355204	1356165	962	1355616	1874	332.464	2.87996	331.169	QN_peak_80
EIB202	1356330	1357386	1057	1356881	1597	214.312	2.4545	213.083	QN_peak_81
EIB202	1357842	1358293	452	1358106	1229	89.7532	1.88436	88.6143	QN_peak_82
EIB202	1358898	1360002	1105	1359673	1930	358.6	2.96598	357.29	QN_peak_83
EIB202	1360964	1366833	5870	1366190	4188	1854.78	6.43422	1852.91	QN_peak_84
EIB202	1378857	1379289	433	1379154	872	16.2593	1.34091	15.2306	QN_peak_85
EIB202	1380205	1380808	604	1380406	1019	40.3643	1.5667	39.2829	QN_peak_86
EIB202	1392221	1392430	210	1392335	792	7.49196	1.21803	6.50074	QN_peak_87
EIB202	1393510	1394031	522	1393881	1107	59.2589	1.70187	58.1515	QN_peak_88
EIB202	1397503	1401268	3766	1399200	4006	1709.24	6.15468	1707.42	QN_peak_89
EIB202	1408443	1409402	960	1409054	892	18.951	1.37163	17.9149	QN_peak_90
EIB202	1411628	1414291	2664	1412917	3290	1173.23	5.05491	1171.59	QN_peak_91
EIB202	1414814	1415455	642	1415232	1206	84.1187	1.85393	82.9853	QN_peak_92
EIB202	1417240	1418128	889	1417798	1441	156.738	2.21488	155.547	QN_peak_93
EIB202	1425561	1426509	949	1425900	2539	684.571	3.90139	683.109	QN_peak_94
EIB202	1440650	1440835	186	1440722	797	7.94319	1.22571	6.94935	QN_peak_95
EIB202	1443473	1444597	1125	1443768	2698	780.821	4.14561	779.317	QN_peak_96
EIB202	1462424	1463602	1179	1462792	2719	793.842	4.17787	792.334	QN_peak_97
EIB202	1466888	1467589	702	1467280	1330	120.187	2.04439	119.022	QN_peak_98
EIB202	1473707	1477059	3353	1474553	2176	481.501	3.34383	480.13	QN_peak_99
EIB202	1477324	1478701	1378	1477806	3189	1102.76	4.89978	1101.14	QN_peak_100
EIB202	1480924	1483055	2132	1481319	1726	266.944	2.65264	265.687	QN_peak_101
EIB202	1497745	1498103	359	1497871	838	12.1352	1.28869	11.1207	QN_peak_102
EIB202	1498298	1498707	410	1498632	872	16.2593	1.34091	15.2306	QN_peak_103
EIB202	1501364	1507591	6228	1503565	4770	2342.55	7.32816	2340.52	QN_peak_104
EIB202	1508577	1508935	359	1508647	803	8.50208	1.23493	7.50499	QN_peak_105
EIB202	1528894	1529990	1097	1529095	1320	117.086	2.02903	115.924	QN_peak_106
EIB202	1566387	1566994	608	1566755	1170	74.6565	1.79863	73.5328	QN_peak_107
EIB202	1574648	1575117	470	1574797	1241	93.7637	1.90769	92.6209	QN_peak_108
EIB202	1576443	1576973	531	1576719	1175	75.9424	1.80631	74.8173	QN_peak_109
EIB202	1581431	1582296	866	1581916	1176	76.2007	1.80785	75.0753	QN_peak_110
EIB202	1614357	1616303	1947	1615630	2634	741.576	4.04731	740.089	QN_peak_111
EIB202	1619580	1619979	400	1619825	1047	46.0335	1.60971	44.9434	QN_peak_112
EIB202	1620822	1621050	229	1620905	855	14.1252	1.3148	13.1035	QN_peak_113
EIB202	1621347	1621552	206	1621453	875	16.6507	1.34552	15.6209	QN_peak_114
EIB202	1661005	1662267	1263	1661804	1552	196.996	2.38538	195.778	QN_peak_115
EIB202	1670533	1670915	383	1670768	1232	91.2423	1.89386	90.1018	QN_peak_116
EIB202	1694210	1699497	5288	1697029	5132	2661.76	7.88419	2659.6	QN_peak_117
EIB202	1699992	1700303	312	1700165	911	21.6858	1.40081	20.6427	QN_peak_118
EIB202	1706003	1709715	3713	1708908	5861	3337.5	9.00392	3334.97	QN_peak_119
EIB202	1714371	1721150	6780	1716345	5371	2878.63	8.25129	2876.38	QN_peak_120
EIB202	1791076	1791813	738	1791466	2615	730.055	4.01813	728.572	QN_peak_121
EIB202	1800210	1800465	256	1800304	840	12.3618	1.29176	11.3464	QN_peak_122
EIB202	1809541	1810528	988	1809796	2336	568.008	3.58959	566.596	QN_peak_123
EIB202	1824619	1826518	1900	1825307	1855	323.761	2.85078	322.47	QN_peak_124
EIB202	1828561	1829618	1058	1829322	1581	208.091	2.42992	206.866	QN_peak_125
EIB202	1829797	1830773	977	1830156	1509	180.979	2.31933	179.771	QN_peak_126
EIB202	1833881	1835641	1761	1834495	2929	927.842	4.50042	926.283	QN_peak_127
EIB202	1838658	1838995	338	1838890	1022	40.956	1.57131	39.8736	QN_peak_128
EIB202	1841874	1842080	207	1841959	917	22.5849	1.41003	21.5395	QN_peak_129
EIB202	1846007	1847186	1180	1846832	1578	206.933	2.42531	205.708	QN_peak_130
EIB202	1849939	1850387	449	1850124	923	23.5008	1.41925	22.4533	QN_peak_131
EIB202	1852252	1852890	639	1852573	1499	177.329	2.30397	176.124	QN_peak_132
EIB202	1853296	1853612	317	1853508	926	23.965	1.42385	22.9164	QN_peak_133
EIB202	1861289	1862127	839	1861650	3032	995.985	4.65863	994.399	QN_peak_134
EIB202	1869297	1870078	782	1869602	1579	207.319	2.42685	206.094	QN_peak_135
EIB202	1870453	1872843	2391	1871111	3484	1312.34	5.35289	1310.65	QN_peak_136
EIB202	1900196	1900943	748	1900575	1338	122.691	2.05668	121.524	QN_peak_137
EIB202	1908408	1908823	416	1908570	1187	79.066	1.82475	77.9376	QN_peak_138
EIB202	1925046	1925462	417	1925197	883	17.7157	1.35781	16.683	QN_peak_139
EIB202	1925755	1926338	584	1926163	1016	39.7764	1.56209	38.696	QN_peak_140
EIB202	1929860	1930636	777	1930167	1705	258.083	2.62038	256.83	QN_peak_141
EIB202	1931303	1932204	902	1931702	1919	353.41	2.94908	352.102	QN_peak_142
EIB202	1935064	1936313	1250	1935874	3701	1473.48	5.6862	1471.74	QN_peak_143
EIB202	1941062	1943137	2076	1942801	3217	1122.16	4.94279	1120.53	QN_peak_144
EIB202	1944098	1944865	768	1944593	2748	811.94	4.22241	810.425	QN_peak_145
EIB202	1955090	1956117	1028	1955498	3604	1400.74	5.53721	1399.03	QN_peak_146
EIB202	1962105	1962617	513	1962401	1175	75.9424	1.80631	74.8173	QN_peak_147
EIB202	1964306	1964722	417	1964537	1115	61.1301	1.71415	60.0206	QN_peak_148
EIB202	2000851	2001620	770	2001217	2133	459.107	3.27778	457.747	QN_peak_149
EIB202	2004612	2005585	974	2005245	6755	4219.61	10.3771	4216.5	QN_peak_150
EIB202	2023508	2025378	1871	2024252	2499	661.028	3.83995	659.575	QN_peak_151
EIB202	2036610	2037389	780	2036864	1517	183.919	2.33162	182.709	QN_peak_152
EIB202	2039597	2040587	991	2040139	2216	502.663	3.40527	501.282	QN_peak_153
EIB202	2040925	2042073	1149	2041329	2507	665.714	3.85224	664.26	QN_peak_154
EIB202	2054389	2054923	535	2054662	1253	97.1695	1.92612	96.0237	QN_peak_155
EIB202	2069295	2071371	2077	2069780	2771	826.388	4.25774	824.868	QN_peak_156
EIB202	2073885	2074218	334	2074056	950	27.828	1.46072	26.771	QN_peak_157
EIB202	2084808	2087276	2469	2086765	3427	1270.97	5.26534	1269.29	QN_peak_158
EIB202	2088953	2090387	1435	2089381	2205	496.812	3.38837	495.434	QN_peak_159
EIB202	2098305	2099730	1426	2098617	2429	620.497	3.73243	619.062	QN_peak_160
EIB202	2116220	2117301	1082	2116553	2755	816.328	4.23316	814.812	QN_peak_161
EIB202	2128424	2131154	2731	2129039	2656	754.991	4.0811	753.498	QN_peak_162
EIB202	2136570	2138517	1948	2138040	2870	889.514	4.4098	887.97	QN_peak_163
EIB202	2141339	2152582	11244	2145508	3965	1676.94	6.0917	1675.14	QN_peak_164
EIB202	2159785	2160298	514	2160143	1080	53.1291	1.6604	52.0291	QN_peak_165
EIB202	2190795	2191662	868	2191211	2333	566.341	3.58498	564.93	QN_peak_166
EIB202	2194493	2194678	186	2194601	847	13.1707	1.30251	12.1523	QN_peak_167
EIB202	2205208	2206408	1201	2205542	2423	617.064	3.72322	615.629	QN_peak_168
EIB202	2219304	2220299	996	2220007	4020	1720.31	6.17618	1718.49	QN_peak_169
EIB202	2232076	2233590	1515	2232988	2892	903.745	4.44359	902.195	QN_peak_170
EIB202	2235797	2236303	507	2236098	905	20.8037	1.3916	19.7628	QN_peak_171
EIB202	2238601	2239316	716	2239019	2055	419.452	3.15798	418.11	QN_peak_172
EIB202	2247463	2247636	174	2247545	838	12.1352	1.28869	11.1207	QN_peak_173
EIB202	2248203	2249864	1662	2248961	1462	164.079	2.24714	162.882	QN_peak_174
EIB202	2279647	2280126	480	2280016	937	25.7028	1.44075	24.6503	QN_peak_175
EIB202	2280638	2281133	496	2280977	1099	57.4128	1.68958	56.3074	QN_peak_176
EIB202	2288798	2289017	220	2288922	923	23.5008	1.41925	22.4533	QN_peak_177
EIB202	2310135	2310848	714	2310658	1104	58.5637	1.69726	57.457	QN_peak_178
EIB202	2330134	2330390	257	2330189	820	10.1878	1.26104	9.1821	QN_peak_179
EIB202	2336416	2337618	1203	2336837	3133	1064.28	4.81376	1062.67	QN_peak_180
EIB202	2346738	2348112	1375	2347226	4027	1725.85	6.18693	1724.03	QN_peak_181
EIB202	2361795	2362078	284	2361949	954	28.4973	1.46686	27.4388	QN_peak_182
EIB202	2363729	2376203	12475	2365489	5504	3001.33	8.45557	2999	QN_peak_183
EIB202	2378930	2380002	1073	2379298	3929	1648.74	6.0364	1646.94	QN_peak_184
EIB202	2385633	2387075	1443	2386182	2738	805.685	4.20705	804.171	QN_peak_185
EIB202	2389797	2391790	1994	2391349	3986	1693.46	6.12396	1691.65	QN_peak_186
EIB202	2411243	2412235	993	2411541	3394	1228.71	5.13435	1227.04	QN_peak_187
EIB202	2416491	2417371	881	2416614	867	15.6168	1.33323	14.5901	QN_peak_188
EIB202	2494834	2495294	461	2495101	858	14.4915	1.31941	13.4685	QN_peak_189
EIB202	2513473	2514492	1020	2514260	1804	300.818	2.77245	299.541	QN_peak_190
EIB202	2515050	2515881	832	2515521	2566	700.618	3.94286	699.149	QN_peak_191
EIB202	2524325	2524658	334	2524482	1050	46.6602	1.61432	45.5692	QN_peak_192
EIB202	2524869	2525409	541	2525148	1028	42.1508	1.58052	41.0664	QN_peak_193
EIB202	2551926	2552849	924	2552702	936	24.3169	1.4251	23.2675	QN_peak_194
EIB202	2553719	2558842	5124	2556109	1350	123.123	2.05226	121.956	QN_peak_195
EIB202	2559301	2559604	304	2559457	944	19.3547	1.364	18.3178	QN_peak_196
EIB202	2562288	2562489	202	2562415	807	7.75819	1.22071	6.76569	QN_peak_197
EIB202	2590463	2591498	1036	2590771	2439	626.234	3.74779	624.796	QN_peak_198
EIB202	2594149	2595497	1349	2595106	1100	57.6422	1.69111	56.5365	QN_peak_199
EIB202	2595744	2597351	1608	2596664	4237	1887.26	6.47913	1885.38	QN_peak_200
EIB202	2598033	2603964	5932	2598874	4752	2326.98	7.30052	2324.96	QN_peak_201
EIB202	2605606	2606534	929	2606389	1029	32.3676	1.4845	31.301	QN_peak_202
EIB202	2607413	2608179	767	2607807	2387	596.597	3.66792	595.173	QN_peak_203
EIB202	2608447	2608902	456	2608612	1102	58.1021	1.69419	56.996	QN_peak_204
EIB202	2616012	2620145	4134	2617614	4889	2446.21	7.51095	2444.14	QN_peak_205
EIB202	2622428	2622986	559	2622721	1678	246.044	2.57424	244.798	QN_peak_206
EIB202	2624731	2624907	177	2624828	834	11.6881	1.28254	10.6755	QN_peak_207
EIB202	2626092	2627581	1490	2627225	3720	1487.85	5.71538	1486.11	QN_peak_208
EIB202	2631506	2631900	395	2631705	1011	38.805	1.55441	37.7263	QN_peak_209
EIB202	2632377	2632984	608	2632629	1512	182.079	2.32394	180.871	QN_peak_210
EIB202	2640995	2641470	476	2641415	862	12.313	1.28664	11.298	QN_peak_211
EIB202	2644885	2645741	857	2645125	1501	178.057	2.30704	176.851	QN_peak_212
EIB202	2649844	2650744	901	2650335	4278	1928.03	6.57246	1926.14	QN_peak_213
EIB202	2654013	2654846	834	2654549	1928	357.654	2.96291	356.345	QN_peak_214
EIB202	2665469	2666858	1390	2665789	2642	726.413	3.96652	724.933	QN_peak_215
EIB202	2696889	2697952	1064	2697803	1274	103.249	1.95838	102.098	QN_peak_216
EIB202	2698717	2699079	363	2698908	1606	217.841	2.46832	216.611	QN_peak_217
EIB202	2709478	2710288	811	2710071	1548	180.974	2.29144	179.766	QN_peak_218
EIB202	2723915	2726829	2915	2724453	2816	854.894	4.32686	853.363	QN_peak_219
EIB202	2766726	2767051	326	2766875	1899	344.044	2.91836	342.741	QN_peak_220
EIB202	2796154	2796928	775	2796665	2270	522.922	3.44481	521.532	QN_peak_221
EIB202	2803319	2804383	1065	2803667	3402	1250.32	5.21549	1248.66	QN_peak_222
EIB202	2809631	2811492	1862	2810361	2891	903.096	4.44206	901.547	QN_peak_223
EIB202	2813310	2814357	1048	2813900	4406	2033.61	6.76907	2031.69	QN_peak_224
EIB202	2816126	2817191	1066	2816623	3253	1144.65	4.98661	1143.02	QN_peak_225
EIB202	2823101	2823364	264	2823264	877	15.0284	1.3228	14.0038	QN_peak_226
EIB202	2823841	2824500	660	2824031	1758	266.406	2.62247	265.149	QN_peak_227
EIB202	2826587	2827450	864	2827074	2586	702.643	3.92688	701.172	QN_peak_228
EIB202	2828466	2829338	873	2828856	3518	1327.3	5.36237	1325.61	QN_peak_229
EIB202	2834835	2835634	800	2835177	2983	960.135	4.56876	958.563	QN_peak_230
EIB202	2842787	2842974	188	2842905	858	12.4032	1.28878	11.3878	QN_peak_231
EIB202	2870516	2870950	435	2870798	985	17.3555	1.33055	16.3238	QN_peak_232
EIB202	2877304	2877804	501	2877420	1169	40.4273	1.51831	39.3458	QN_peak_233
EIB202	2878092	2881257	3166	2880279	5836	3313.65	8.96552	3311.12	QN_peak_234
EIB202	2883164	2883441	278	2883364	816	9.77764	1.2549	8.77397	QN_peak_235
EIB202	2883649	2887983	4335	2886832	4943	2493.66	7.59389	2491.57	QN_peak_236
EIB202	2889513	2890322	810	2889873	1537	171.701	2.24301	170.499	QN_peak_237
EIB202	2891218	2892400	1183	2891960	4490	2070.54	6.76195	2068.61	QN_peak_238
EIB202	2892558	2894371	1814	2892893	1886	322.629	2.81615	321.34	QN_peak_239
EIB202	2899555	2899962	408	2899637	867	7.59227	1.209	6.60049	QN_peak_240
EIB202	2908839	2909582	744	2909418	1097	51.5037	1.63915	50.4058	QN_peak_241
EIB202	2934660	2935576	917	2935187	2076	407.867	3.07757	406.532	QN_peak_242
EIB202	2971806	2971994	189	2971937	809	6.5508	1.19731	5.56537	QN_peak_243
EIB202	2982564	2984359	1796	2983251	2624	716.093	3.94154	714.617	QN_peak_244
EIB202	2984761	2985584	824	2985164	1601	206.141	2.40303	204.917	QN_peak_245
EIB202	2986233	2988727	2495	2987878	4171	1841.04	6.40811	1839.17	QN_peak_246
EIB202	3007321	3008238	918	3007575	2327	519.412	3.36601	518.023	QN_peak_247
EIB202	3018750	3019102	353	3019057	868	11.3569	1.27096	10.346	QN_peak_248
EIB202	3026220	3026697	478	3026366	1270	79.5571	1.78894	78.4284	QN_peak_249
EIB202	3070123	3071719	1597	3071139	2192	463.121	3.23542	461.758	QN_peak_250
EIB202	3079705	3080445	741	3079999	1760	271.823	2.6508	270.562	QN_peak_251
EIB202	3081145	3082275	1131	3081967	3633	1384.68	5.4215	1382.97	QN_peak_252
EIB202	3098446	3098681	236	3098583	1036	32.519	1.48391	31.452	QN_peak_253
EIB202	3108983	3109314	332	3109123	1066	40.135	1.54789	39.0542	QN_peak_254
EIB202	3132649	3133776	1128	3133423	2009	350.601	2.85168	349.295	QN_peak_255
EIB202	3140427	3140661	235	3140606	881	10.1502	1.24987	9.14488	QN_peak_256
EIB202	3152582	3153071	490	3152864	1722	212.931	2.35591	211.703	QN_peak_257
EIB202	3164936	3166492	1557	3166191	2835	817.66	4.13396	816.143	QN_peak_258
EIB202	3183111	3184028	918	3183444	1466	144.837	2.12311	143.654	QN_peak_259
EIB202	3185075	3185814	740	3185412	1995	351.527	2.86864	350.221	QN_peak_260
EIB202	3192222	3192500	279	3192358	1137	45.2637	1.57021	44.1748	QN_peak_261
EIB202	3197797	3206662	8866	3203177	7159	4625.8	10.9599	4622.5	QN_peak_262
EIB202	3206845	3207059	215	3206944	923	12.7419	1.28154	11.7252	QN_peak_263
EIB202	3207470	3216375	8906	3214525	3475	1275.36	5.20821	1273.68	QN_peak_264
EIB202	3217961	3218201	241	3218044	910	15.3957	1.32075	14.3697	QN_peak_265
EIB202	3229258	3230100	843	3229800	1605	157.762	2.11961	156.57	QN_peak_266
EIB202	3232415	3234637	2223	3232899	3187	1008.5	4.49731	1006.91	QN_peak_267
EIB202	3236866	3237069	204	3236949	979	19.675	1.35985	18.637	QN_peak_268
EIB202	3239595	3240137	543	3239808	1074	34.8325	1.4952	33.7612	QN_peak_269
EIB202	3240305	3240503	199	3240428	907	12.6365	1.28292	11.6202	QN_peak_270
EIB202	3243413	3246138	2726	3245299	4199	1786.22	6.13401	1784.38	QN_peak_271
EIB202	3249915	3254570	4656	3252076	6662	4109.4	10.1721	4106.39	QN_peak_272
EIB202	3342640	3343944	1305	3343506	4446	1893.15	6.14207	1891.27	QN_peak_273
EIB202	3352617	3353911	1295	3353638	2529	567.969	3.38224	566.557	QN_peak_274
EIB202	3359481	3359806	326	3359759	911	8.51872	1.21896	7.52159	QN_peak_275
EIB202	3443716	3444324	609	3444043	2314	469.251	3.14557	467.886	QN_peak_276
EIB202	3445234	3445774	541	3445569	2135	381.225	2.89338	379.903	QN_peak_277
EIB202	3455953	3456464	512	3456351	1134	24.2691	1.37701	23.22	QN_peak_278
EIB202	3480543	3481750	1208	3481322	2717	656.913	3.57602	655.463	QN_peak_279
EIB202	3526396	3526726	331	3526590	1686	182.064	2.20963	180.856	QN_peak_280
EIB202	3554957	3555744	788	3555198	2896	784.366	3.91808	782.862	QN_peak_281
EIB202	3557661	3559574	1914	3559120	2708	652.312	3.56577	650.863	QN_peak_282
EIB202	3595641	3596252	612	3595972	1970	302.255	2.64235	300.977	QN_peak_283
EIB202	3596999	3600185	3187	3599573	3795	1395.07	5.21852	1393.35	QN_peak_284
EIB202	3601047	3603507	2461	3601464	3325	1064.41	4.54704	1062.8	QN_peak_285
EIB202	3610252	3610418	167	3610317	874	7.02342	1.19778	6.03514	QN_peak_286
EIB202	3611676	3614898	3223	3612373	6990	4182.91	9.70526	4179.83	QN_peak_287
EIB202	3658135	3658475	341	3658350	1076	41.6274	1.55834	40.544	QN_peak_288
EIB202	3662338	3664827	2490	3663349	3060	872.502	4.09406	870.965	QN_peak_289
EIB202	3697830	3698229	400	3698016	1557	133.823	2.00591	132.648	QN_peak_290
EIB202	3702370	3702749	380	3702565	1026	19.5402	1.34822	18.5026	QN_peak_291
EIB202	3712355	3712653	299	3712520	1009	28.2811	1.44826	27.2232	QN_peak_292
EIB202	3731971	3732151	181	3732076	1033	14.5371	1.28681	13.514	QN_peak_293
EIB202	3742323	3743604	1282	3742664	2115	352.224	2.7724	350.918	QN_peak_294

## Sheet: H-NSK120R (DMEM)
# This file is generated by MACS version 2.2.7.1
# Command line: callpeak -t R.bam -c N.bam -f BAM --outdir RN -n RN -g 3760463 -q 0.01 -m 1 50 -B --keep-dup all
# ARGUMENTS LIST:
# name = RN
# format = BAM
# ChIP-seq file = ['R.bam']
# control file = ['N.bam']
# effective genome size = 3.76e+06
# band width = 300
# model fold = [1, 50]
# qvalue cutoff = 1.00e-02
# The maximum gap between significant sites is assigned as the read length/tag size.
# The minimum length of peaks is assigned as the predicted fragment length "d".
# Larger dataset will be scaled towards smaller dataset.
# Range for calculating regional lambda is: 1000 bps and 10000 bps
# Broad region calling is off
# Paired-End mode is off
# tag size is determined as 137 bps
# total tags in treatment: 33690813
# total tags in control: 43099378
# d = 188
# alternative fragment length(s) may be 188 bps
chr	start	end	length	abs_summit	pileup	#NAME?	fold_enrichment	#NAME?	name
EIB202	8689	9701	1013	9008	8361	2468.6	4.23082	2467.27	RN_peak_1
EIB202	19378	19601	224	19489	3213	135.907	1.60399	134.834	RN_peak_2
EIB202	34256	41117	6862	40039	31836	26286.3	17.1523	26283.3	RN_peak_3
EIB202	42798	44523	1726	43880	17176	9588.39	8.76192	9586.7	RN_peak_4
EIB202	45057	46529	1473	45390	7737	2037.23	3.83638	2035.94	RN_peak_5
EIB202	48463	49495	1033	48997	14056	6893.5	7.32943	6891.93	RN_peak_6
EIB202	50148	54832	4685	51758	33626	28110.5	17.5899	28107.3	RN_peak_7
EIB202	68757	69075	319	68916	2784	60.9249	1.391	59.8838	RN_peak_8
EIB202	70828	74975	4148	74492	35783	30826.2	18.7179	30822.8	RN_peak_9
EIB202	255898	257014	1117	256604	22715	15553.9	12.1001	15551.9	RN_peak_10
EIB202	261789	262662	874	262159	18828	11462.8	9.98235	11461	RN_peak_11
EIB202	272061	273049	989	272460	9804	3610.9	5.23898	3609.5	RN_peak_12
EIB202	281308	289416	8109	286245	30902	26116	17.9854	26113	RN_peak_13
EIB202	308754	309050	297	308886	3297	188.774	1.74705	187.686	RN_peak_14
EIB202	320296	321695	1400	321349	17890	10532.4	9.48063	10530.6	RN_peak_15
EIB202	341902	342831	930	342423	13600	6693.9	7.36375	6692.33	RN_peak_16
EIB202	352297	360979	8683	355448	38271	35626	22.1429	35621.8	RN_peak_17
EIB202	361398	361860	463	361616	2447	23.779	1.2362	22.7657	RN_peak_18
EIB202	366873	370305	3433	368796	26819	20319.3	14.51	20317	RN_peak_19
EIB202	381196	381703	508	381471	6329	1430.72	3.40665	1429.47	RN_peak_20
EIB202	429025	429276	252	429143	2796	93.4114	1.51443	92.3551	RN_peak_21
EIB202	458360	458799	440	458575	3629	311.691	2.01237	310.574	RN_peak_22
EIB202	564704	566007	1304	565697	16694	9591.03	9.13901	9589.33	RN_peak_23
EIB202	572754	573323	570	573057	4603	662.736	2.55779	661.565	RN_peak_24
EIB202	600893	601084	192	600987	2743	50.1858	1.34923	49.151	RN_peak_25
EIB202	615928	616149	222	616070	2160	19.7849	1.22687	18.7764	RN_peak_26
EIB202	616882	617176	295	617061	3097	183.484	1.76532	182.397	RN_peak_27
EIB202	683189	683383	195	683281	2687	105.147	1.57175	104.086	RN_peak_28
EIB202	690111	691759	1649	690631	16924	10168.2	9.77902	10166.5	RN_peak_29
EIB202	697746	698650	905	698105	12467	5974.04	7.11168	5972.5	RN_peak_30
EIB202	770186	771303	1118	770920	23085	16716.3	13.3509	16714.3	RN_peak_31
EIB202	808115	809373	1259	809078	8154	2703.83	4.71204	2702.49	RN_peak_32
EIB202	836078	836985	908	836292	4663	757.085	2.7377	755.903	RN_peak_33
EIB202	869006	870016	1011	869480	13805	7351.75	8.19185	7350.16	RN_peak_34
EIB202	870816	871972	1157	871485	19729	13250.8	11.7069	13249	RN_peak_35
EIB202	884917	891155	6239	890515	33095	29165.4	19.6377	29162	RN_peak_36
EIB202	892764	892961	198	892810	2051	11.6697	1.16945	10.6728	RN_peak_37
EIB202	893109	899152	6044	895944	23818	17793.2	14.1331	17791.2	RN_peak_38
EIB202	900362	902506	2145	900837	23991	17992.6	14.2358	17990.5	RN_peak_39
EIB202	909980	910687	708	910326	7675	2403.52	4.4629	2402.19	RN_peak_40
EIB202	910929	911788	860	911376	19141	12622.9	11.353	12621.1	RN_peak_41
EIB202	926350	927532	1183	927106	19568	13079	11.6114	13077.2	RN_peak_42
EIB202	928581	929396	816	929001	10030	4150.59	5.95194	4149.15	RN_peak_43
EIB202	930260	931089	830	930660	10264	4333.11	6.09078	4331.66	RN_peak_44
EIB202	932205	932398	194	932293	2245	38.2554	1.33267	37.2291	RN_peak_45
EIB202	935461	935862	402	935645	2772	129.328	1.64537	128.258	RN_peak_46
EIB202	937103	937819	717	937577	2509	75.4874	1.47937	74.4389	RN_peak_47
EIB202	938539	939259	721	938792	4559	720.663	2.69521	719.486	RN_peak_48
EIB202	965180	965996	817	965748	7356	2249.1	4.36531	2247.79	RN_peak_49
EIB202	972163	974792	2630	973100	13096	6712.01	7.77116	6710.44	RN_peak_50
EIB202	976120	976716	597	976478	4423	509.112	2.28362	507.961	RN_peak_51
EIB202	977449	978138	690	977789	11598	5416.35	6.88232	5414.85	RN_peak_52
EIB202	980521	981126	606	980864	12114	5853.68	7.18849	5852.15	RN_peak_53
EIB202	982720	984854	2135	984312	11998	5754.52	7.11966	5753	RN_peak_54
EIB202	990954	991685	732	991388	7876	2589.86	4.67385	2588.53	RN_peak_55
EIB202	1017417	1018208	792	1017852	5966	1420.04	3.54055	1418.8	RN_peak_56
EIB202	1018661	1019442	782	1019037	5150	997.152	3.05637	995.946	RN_peak_57
EIB202	1027633	1027863	231	1027756	2548	84.7854	1.51246	83.7327	RN_peak_58
EIB202	1053079	1053310	232	1053205	2979	177.419	1.76799	176.334	RN_peak_59
EIB202	1064622	1065021	400	1064812	3785	420.926	2.24644	419.789	RN_peak_60
EIB202	1098077	1099396	1320	1098383	7621	2420.83	4.52255	2419.51	RN_peak_61
EIB202	1119256	1121058	1803	1119804	22353	16127.7	13.2638	16125.7	RN_peak_62
EIB202	1141372	1141757	386	1141551	8693	3155.03	5.15862	3153.65	RN_peak_63
EIB202	1143256	1143886	631	1143524	6161	1528.54	3.65625	1527.29	RN_peak_64
EIB202	1147052	1147765	714	1147389	10197	4280.61	6.05103	4279.16	RN_peak_65
EIB202	1155131	1156155	1025	1155750	10293	4355.89	6.10799	4354.44	RN_peak_66
EIB202	1156705	1157491	787	1157015	12778	6430.44	7.58248	6428.88	RN_peak_67
EIB202	1205852	1206664	813	1206453	4001	499.561	2.3746	498.412	RN_peak_68
EIB202	1242885	1243229	345	1243179	1995	13.0649	1.18434	12.0655	RN_peak_69
EIB202	1247184	1247868	685	1247368	5605	1226.55	3.32635	1225.33	RN_peak_70
EIB202	1258503	1259160	658	1258892	12730	6388.23	7.554	6386.68	RN_peak_71
EIB202	1268933	1272181	3249	1270557	36340	33429.2	21.5631	33425.5	RN_peak_72
EIB202	1272548	1274278	1731	1273277	5936	1403.6	3.52275	1402.35	RN_peak_73
EIB202	1277569	1278169	601	1277770	4349	636.788	2.58109	635.62	RN_peak_74
EIB202	1278678	1280701	2024	1279378	25517	19773.7	15.1412	19771.4	RN_peak_75
EIB202	1296376	1304892	8517	1298900	39139	37208.7	23.2239	37202.1	RN_peak_76
EIB202	1308585	1316729	8145	1312498	31939	27679.1	18.9517	27675.9	RN_peak_77
EIB202	1319288	1321481	2194	1320275	16562	9983.01	9.82773	9981.3	RN_peak_78
EIB202	1354282	1354716	435	1354414	2296	44.9115	1.36294	43.8803	RN_peak_79
EIB202	1355215	1356028	814	1355510	8364	2923.24	4.96341	2921.88	RN_peak_80
EIB202	1356590	1357373	784	1357052	5305	1073.41	3.14834	1072.2	RN_peak_81
EIB202	1357867	1358272	406	1358054	3604	359.14	2.13904	358.014	RN_peak_82
EIB202	1358922	1360003	1082	1359693	7623	2422.14	4.52373	2420.82	RN_peak_83
EIB202	1360999	1361770	772	1361501	4278	607.776	2.53896	606.612	RN_peak_84
EIB202	1361916	1362943	1028	1362201	4403	659.19	2.61313	658.02	RN_peak_85
EIB202	1363411	1363788	378	1363622	2584	91.3878	1.53382	90.3323	RN_peak_86
EIB202	1363996	1366760	2765	1366198	21248	14898.9	12.6082	14897	RN_peak_87
EIB202	1378769	1379290	522	1378978	4098	536.538	2.43216	535.383	RN_peak_88
EIB202	1380261	1380743	483	1380410	2733	120.991	1.62223	119.924	RN_peak_89
EIB202	1393509	1394070	562	1393853	4021	507.103	2.38647	505.952	RN_peak_90
EIB202	1394354	1394541	188	1394426	2208	33.7385	1.31072	32.7158	RN_peak_91
EIB202	1395188	1395717	530	1395326	2978	177.235	1.7676	176.15	RN_peak_92
EIB202	1397533	1400941	3409	1398349	15004	8469.21	8.90328	8467.57	RN_peak_93
EIB202	1408892	1409392	501	1409075	2395	59.219	1.42168	58.1788	RN_peak_94
EIB202	1411674	1414199	2526	1412840	16368	9790.92	9.71262	9789.21	RN_peak_95
EIB202	1414866	1415433	568	1415174	3404	295.464	2.02037	294.351	RN_peak_96
EIB202	1417243	1418127	885	1417867	4877	867.795	2.89438	866.602	RN_peak_97
EIB202	1425590	1426452	863	1425906	9114	3459.48	5.40843	3458.09	RN_peak_98
EIB202	1440674	1440887	214	1440769	2187	31.2934	1.29826	30.2727	RN_peak_99
EIB202	1443457	1444639	1183	1443765	13286	6881.85	7.8839	6880.28	RN_peak_100
EIB202	1462418	1463625	1208	1462792	13148	6758.38	7.80202	6756.81	RN_peak_101
EIB202	1466850	1467617	768	1467348	7388	2269.62	4.3843	2268.3	RN_peak_102
EIB202	1473587	1476790	3204	1474609	8086	2731.76	4.79846	2730.42	RN_peak_103
EIB202	1477292	1478624	1333	1478197	12593	6268.21	7.47271	6266.66	RN_peak_104
EIB202	1480915	1482645	1731	1481248	6964	2002.71	4.13271	2001.42	RN_peak_105
EIB202	1498491	1498730	240	1498558	2105	22.5847	1.2496	21.5728	RN_peak_106
EIB202	1501307	1507518	6212	1503565	24552	18642.6	14.5686	18640.4	RN_peak_107
EIB202	1508499	1508982	484	1508704	2965	174.025	1.75989	172.941	RN_peak_108
EIB202	1528860	1529994	1135	1529083	4585	736.791	2.72112	735.612	RN_peak_109
EIB202	1566260	1567008	749	1566793	4314	622.423	2.56032	621.257	RN_peak_110
EIB202	1574623	1575129	507	1574840	5964	1418.95	3.53936	1417.7	RN_peak_111
EIB202	1576499	1576999	501	1576712	3559	344.383	2.11234	343.26	RN_peak_112
EIB202	1582021	1582272	252	1582170	2106	22.6828	1.2502	21.6707	RN_peak_113
EIB202	1614365	1616248	1884	1615599	20147	13699.4	11.9549	13697.6	RN_peak_114
EIB202	1619957	1620258	302	1620130	2181	30.6107	1.2947	29.5907	RN_peak_115
EIB202	1620816	1621589	774	1621065	3964	485.724	2.35265	484.577	RN_peak_116
EIB202	1635158	1635452	295	1635317	2710	116.187	1.60858	115.122	RN_peak_117
EIB202	1659938	1660250	313	1660102	3185	231.6	1.89043	230.501	RN_peak_118
EIB202	1660998	1662052	1055	1661495	6591	1777.16	3.91139	1775.88	RN_peak_119
EIB202	1670567	1670844	278	1670681	2236	37.1323	1.32733	36.1068	RN_peak_120
EIB202	1694216	1699573	5358	1697003	24771	18897.8	14.6986	18895.7	RN_peak_121
EIB202	1700028	1700280	253	1700168	2276	42.2424	1.35107	41.213	RN_peak_122
EIB202	1706108	1709641	3534	1708941	27647	22325.6	16.4051	22323.1	RN_peak_123
EIB202	1714487	1721103	6617	1716224	22379	16156.9	13.2793	16155	RN_peak_124
EIB202	1787479	1787753	275	1787623	2799	135.24	1.66139	134.168	RN_peak_125
EIB202	1791064	1791797	734	1791484	11797	5583.86	7.0004	5582.34	RN_peak_126
EIB202	1800089	1800568	480	1800354	3814	431.179	2.26365	430.04	RN_peak_127
EIB202	1809544	1810532	989	1809817	8569	3067.02	5.08505	3065.65	RN_peak_128
EIB202	1824626	1826352	1727	1825311	7284	2203.15	4.32259	2201.84	RN_peak_129
EIB202	1828640	1829614	975	1829358	4674	775.888	2.77393	774.705	RN_peak_130
EIB202	1829925	1830694	770	1830175	3565	346.337	2.1159	345.213	RN_peak_131
EIB202	1833894	1835585	1692	1835175	11766	5557.67	6.982	5556.15	RN_peak_132
EIB202	1838628	1839003	376	1838800	3101	208.813	1.84059	207.72	RN_peak_133
EIB202	1841832	1842107	276	1841956	3225	242.79	1.91416	241.688	RN_peak_134
EIB202	1844080	1844296	217	1844197	2177	30.1595	1.29233	29.1399	RN_peak_135
EIB202	1845939	1847243	1305	1847025	8310	2885.73	4.93137	2884.37	RN_peak_136
EIB202	1849916	1850450	535	1850229	3782	419.871	2.24466	418.734	RN_peak_137
EIB202	1852249	1852898	650	1852619	5551	1198.46	3.2943	1197.24	RN_peak_138
EIB202	1853397	1853693	297	1853552	2344	51.623	1.39142	50.5872	RN_peak_139
EIB202	1861303	1862158	856	1861726	15139	8597.7	8.98339	8596.05	RN_peak_140
EIB202	1869326	1870093	768	1869609	5133	988.909	3.04628	987.705	RN_peak_141
EIB202	1870527	1873105	2579	1871076	15776	9210.96	9.36135	9209.28	RN_peak_142
EIB202	1890211	1890475	265	1890339	3103	209.345	1.84177	208.251	RN_peak_143
EIB202	1900204	1900948	745	1900429	4606	745.949	2.73358	744.769	RN_peak_144
EIB202	1929872	1930619	748	1930277	6582	1771.82	3.90605	1770.55	RN_peak_145
EIB202	1931317	1932263	947	1931902	6624	1796.75	3.93097	1795.47	RN_peak_146
EIB202	1934992	1936321	1330	1935884	18207	11650.4	10.8038	11648.6	RN_peak_147
EIB202	1941081	1943106	2026	1941478	10954	4884.58	6.5002	4883.1	RN_peak_148
EIB202	1944087	1944844	758	1944393	11377	5232.07	6.75119	5230.57	RN_peak_149
EIB202	1955086	1956099	1014	1955466	15069	8531.01	8.94185	8529.36	RN_peak_150
EIB202	1962082	1962595	514	1962347	5117	981.174	3.03679	979.971	RN_peak_151
EIB202	1964092	1964725	634	1964494	5335	1088.4	3.16614	1087.19	RN_peak_152
EIB202	2000851	2001589	739	2001118	8178	2794.68	4.85305	2793.33	RN_peak_153
EIB202	2004619	2005577	959	2005240	24177	18207.4	14.3461	18205.3	RN_peak_154
EIB202	2009649	2009910	262	2009795	2698	113.714	1.60146	112.649	RN_peak_155
EIB202	2023525	2025398	1874	2024000	8670	3138.64	5.14498	3137.27	RN_peak_156
EIB202	2036628	2037370	743	2036869	5916	1392.67	3.51088	1391.42	RN_peak_157
EIB202	2039615	2040507	893	2040190	6547	1751.14	3.88528	1749.87	RN_peak_158
EIB202	2040858	2042011	1154	2041553	10787	4749.33	6.40111	4747.86	RN_peak_159
EIB202	2054373	2054932	560	2054647	4979	915.369	2.95491	914.172	RN_peak_160
EIB202	2069309	2071343	2035	2069801	10515	4531.45	6.23972	4529.99	RN_peak_161
EIB202	2084838	2087279	2442	2086766	17390	10813.8	10.319	10812.1	RN_peak_162
EIB202	2089020	2090480	1461	2089402	8485	3007.85	5.03521	3006.48	RN_peak_163
EIB202	2098274	2099310	1037	2098547	9576	3803.3	5.68256	3801.88	RN_peak_164
EIB202	2116214	2117214	1001	2116519	11993	5750.26	7.11669	5748.73	RN_peak_165
EIB202	2128460	2131166	2707	2129040	10348	4399.19	6.14063	4397.74	RN_peak_166
EIB202	2136614	2138507	1894	2138131	13499	7073.66	8.01029	7072.07	RN_peak_167
EIB202	2141396	2152173	10778	2147573	17815	11247	10.5712	11245.2	RN_peak_168
EIB202	2159826	2160462	637	2160150	4059	521.55	2.40902	520.397	RN_peak_169
EIB202	2190806	2191658	853	2191123	10693	4673.69	6.34533	4672.23	RN_peak_170
EIB202	2205222	2206398	1177	2206100	10252	4323.69	6.08366	4322.24	RN_peak_171
EIB202	2219301	2220305	1005	2219665	16303	9726.78	9.67405	9725.08	RN_peak_172
EIB202	2231661	2231896	236	2231752	2277	42.3741	1.35166	41.3446	RN_peak_173
EIB202	2232074	2233577	1504	2232935	17547	10973.3	10.4122	10971.6	RN_peak_174
EIB202	2235973	2236279	307	2236121	2363	54.3974	1.40269	53.3599	RN_peak_175
EIB202	2238600	2239328	729	2239014	9860	4019.48	5.85107	4018.05	RN_peak_176
EIB202	2248232	2249905	1674	2248889	4822	831.024	2.83767	829.835	RN_peak_177
EIB202	2302924	2303300	377	2303026	2691	112.282	1.59731	111.218	RN_peak_178
EIB202	2310163	2310839	677	2310615	4494	697.591	2.66713	696.416	RN_peak_179
EIB202	2336420	2337647	1228	2336860	14880	8351.66	8.82971	8350.02	RN_peak_180
EIB202	2346699	2348100	1402	2347217	17597	11024.2	10.4419	11022.5	RN_peak_181
EIB202	2363753	2376195	12443	2365436	26103	20468.3	15.4889	20466	RN_peak_182
EIB202	2378954	2379999	1046	2379330	21221	14869.2	12.5922	14867.3	RN_peak_183
EIB202	2385672	2387038	1367	2386131	11580	5401.28	6.87164	5399.77	RN_peak_184
EIB202	2389798	2391762	1965	2391381	11704	5505.39	6.94521	5503.88	RN_peak_185
EIB202	2411293	2412235	943	2411544	13368	6955.52	7.93256	6953.94	RN_peak_186
EIB202	2416551	2416867	317	2416692	2653	104.647	1.57476	103.586	RN_peak_187
EIB202	2493565	2493817	253	2493676	2182	30.724	1.29529	29.7038	RN_peak_188
EIB202	2494886	2495255	370	2495110	2545	84.2451	1.51068	83.1926	RN_peak_189
EIB202	2513466	2514477	1012	2514200	7897	2603.94	4.68631	2602.61	RN_peak_190
EIB202	2515033	2515887	855	2515540	13590	7156.05	8.06428	7154.46	RN_peak_191
EIB202	2524329	2524682	354	2524514	3578	350.584	2.12362	349.459	RN_peak_192
EIB202	2524926	2525230	305	2525126	2418	62.7988	1.43532	61.7567	RN_peak_193
EIB202	2554012	2554682	671	2554487	3026	189.301	1.79608	188.213	RN_peak_194
EIB202	2554889	2555501	613	2555159	3738	404.514	2.21855	403.379	RN_peak_195
EIB202	2557049	2557297	249	2557210	1957	10.3709	1.16179	9.3764	RN_peak_196
EIB202	2590461	2591474	1014	2590765	11156	5049.65	6.62006	5048.17	RN_peak_197
EIB202	2594463	2595474	1012	2595133	3382	288.766	2.00732	287.654	RN_peak_198
EIB202	2595788	2597295	1508	2596695	18333	11780.9	10.8786	11779.1	RN_peak_199
EIB202	2598056	2602758	4703	2598875	22853	16691.6	13.5605	16689.6	RN_peak_200
EIB202	2603082	2603714	633	2603452	3165	214.568	1.84493	213.473	RN_peak_201
EIB202	2605654	2606342	689	2605977	2391	49.8374	1.37811	48.8029	RN_peak_202
EIB202	2607435	2608176	742	2607861	9392	3665.18	5.57338	3663.77	RN_peak_203
EIB202	2608487	2608955	469	2608717	3108	210.675	1.84474	209.581	RN_peak_204
EIB202	2615703	2620165	4463	2617828	21647	15339.8	12.8449	15337.9	RN_peak_205
EIB202	2622409	2623025	617	2622660	7595	2394.24	4.49036	2392.91	RN_peak_206
EIB202	2624743	2624947	205	2624818	2156	27.8429	1.27987	26.8255	RN_peak_207
EIB202	2626071	2627581	1511	2627219	18054	11492.5	10.713	11490.7	RN_peak_208
EIB202	2627977	2628170	194	2628094	2452	65.133	1.44182	64.0897	RN_peak_209
EIB202	2631460	2631888	429	2631719	3042	193.397	1.80558	192.307	RN_peak_210
EIB202	2632393	2633005	613	2632676	7925	2622.76	4.70293	2621.42	RN_peak_211
EIB202	2641070	2641524	455	2641398	2780	123.415	1.62354	122.347	RN_peak_212
EIB202	2644893	2645741	849	2645472	6496	1721.15	3.85502	1719.88	RN_peak_213
EIB202	2649866	2650757	892	2650339	24102	18120.7	14.3016	18118.6	RN_peak_214
EIB202	2654063	2655169	1107	2654529	8749	3195.02	5.19185	3193.64	RN_peak_215
EIB202	2665477	2666907	1431	2665771	9259	3523.94	5.42408	3522.54	RN_peak_216
EIB202	2698727	2699068	342	2698905	5227	1034.79	3.10206	1033.58	RN_peak_217
EIB202	2709561	2710282	722	2709972	6525	1665.06	3.73917	1663.79	RN_peak_218
EIB202	2723384	2723665	282	2723524	3038	192.37	1.8032	191.28	RN_peak_219
EIB202	2723869	2726780	2912	2724385	12742	6398.78	7.56112	6397.22	RN_peak_220
EIB202	2749715	2750025	311	2749865	3782	412.352	2.22618	411.217	RN_peak_221
EIB202	2766711	2767051	341	2766885	5696	1274.4	3.38034	1273.17	RN_peak_222
EIB202	2796165	2796949	785	2796719	8958	3308.09	5.25297	3306.7	RN_peak_223
EIB202	2803299	2804393	1095	2804037	15770	9170.06	9.30432	9168.38	RN_peak_224
EIB202	2809655	2811468	1814	2810261	11703	5504.55	6.94462	5503.04	RN_peak_225
EIB202	2813330	2814367	1038	2813961	21335	14994.8	12.6598	14992.9	RN_peak_226
EIB202	2816128	2817170	1043	2816540	16633	10040.4	9.84992	10038.7	RN_peak_227
EIB202	2823867	2824480	614	2824206	5559	1179.93	3.2548	1178.71	RN_peak_228
EIB202	2826615	2827471	857	2827101	13565	7069.41	7.95023	7067.82	RN_peak_229
EIB202	2828480	2829320	841	2828829	16029	9404.09	9.43006	9402.4	RN_peak_230
EIB202	2834822	2835621	800	2835150	15245	8674.39	9.00865	8672.74	RN_peak_231
EIB202	2842756	2843045	290	2842901	3603	339.58	2.08924	338.457	RN_peak_232
EIB202	2878132	2881245	3114	2880369	30480	25829.3	18.086	25826.4	RN_peak_233
EIB202	2883170	2887895	4726	2886804	23911	17900.3	14.1883	17898.2	RN_peak_234
EIB202	2889565	2890376	812	2889871	4852	799.798	2.76257	798.612	RN_peak_235
EIB202	2891238	2892265	1028	2891611	20458	13907	11.9494	13905.1	RN_peak_236
EIB202	2892605	2893469	865	2892912	7135	2048.73	4.12732	2047.43	RN_peak_237
EIB202	2908843	2909623	781	2909011	3472	291.935	1.99552	290.822	RN_peak_238
EIB202	2934635	2935499	865	2935099	11551	5221.96	6.61026	5220.46	RN_peak_239
EIB202	2971615	2971865	251	2971716	2330	49.6213	1.38311	48.5868	RN_peak_240
EIB202	2982605	2984347	1743	2983094	10316	4281.16	5.97166	4279.71	RN_peak_241
EIB202	2984852	2985559	708	2985158	5447	1106.01	3.15603	1104.8	RN_peak_242
EIB202	2986242	2986723	482	2986463	3020	185.8	1.78643	184.712	RN_peak_243
EIB202	2986879	2988711	1833	2987887	18059	11497.7	10.716	11495.9	RN_peak_244
EIB202	3007330	3008208	879	3007586	11439	5027.51	6.38802	5026.03	RN_peak_245
EIB202	3018711	3019166	456	3019015	3919	420.961	2.21139	419.824	RN_peak_246
EIB202	3070097	3071689	1593	3071246	7623	2311.15	4.33217	2309.83	RN_peak_247
EIB202	3079702	3080465	764	3080209	8599	3007.1	4.96647	3005.73	RN_peak_248
EIB202	3081141	3082277	1137	3081520	16715	9965.99	9.6645	9964.28	RN_peak_249
EIB202	3095943	3096146	204	3096081	2191	20.6618	1.23105	19.6522	RN_peak_250
EIB202	3132669	3133673	1005	3133349	9746	3660.8	5.34873	3659.39	RN_peak_251
EIB202	3140353	3140677	325	3140516	3440	247.394	1.8835	246.291	RN_peak_252
EIB202	3148399	3148658	260	3148527	3137	176.513	1.73748	175.429	RN_peak_253
EIB202	3152585	3153094	510	3152860	10834	4328.64	5.72118	4327.19	RN_peak_254
EIB202	3155787	3156075	289	3155938	2792	99.0947	1.53559	98.0362	RN_peak_255
EIB202	3164954	3166472	1519	3165433	11724	5297.15	6.60576	5295.65	RN_peak_256
EIB202	3183131	3183952	822	3183401	4234	512.63	2.3393	511.478	RN_peak_257
EIB202	3185132	3185791	660	3185392	7980	2478.9	4.42986	2477.57	RN_peak_258
EIB202	3192182	3192599	418	3192348	3110	150.55	1.6629	149.473	RN_peak_259
EIB202	3195717	3196017	301	3195838	2540	59.6012	1.40815	58.5608	RN_peak_260
EIB202	3197809	3206571	8763	3202853	32381	28245.3	19.214	28242	RN_peak_261
EIB202	3207722	3208862	1141	3208600	4402	550.659	2.37734	549.503	RN_peak_262
EIB202	3209216	3216418	7203	3214430	19206	12490.8	11.0947	12489	RN_peak_263
EIB202	3229227	3230186	960	3229701	5142	877.182	2.82044	875.988	RN_peak_264
EIB202	3232405	3234598	2194	3232916	14790	7783.42	8.05856	7781.81	RN_peak_265
EIB202	3236873	3237074	202	3236959	2490	40.0243	1.32156	38.9966	RN_peak_266
EIB202	3239545	3240022	478	3239770	3564	265.693	1.90796	264.586	RN_peak_267
EIB202	3240236	3240475	240	3240354	2407	41.3129	1.3347	40.2842	RN_peak_268
EIB202	3242524	3242750	227	3242640	2387	40.7397	1.33347	39.7114	RN_peak_269
EIB202	3243378	3246143	2766	3245276	21806	15073.8	12.2992	15071.8	RN_peak_270
EIB202	3250003	3254554	4552	3252139	33239	29264	19.5973	29260.7	RN_peak_271
EIB202	3342640	3343916	1277	3343521	13959	6928.92	7.44626	6927.34	RN_peak_272
EIB202	3352592	3353922	1331	3353622	9801	3493.01	5.06374	3491.61	RN_peak_273
EIB202	3377915	3378199	285	3378005	2430	54.3165	1.39539	53.2791	RN_peak_274
EIB202	3443724	3444315	592	3444035	11176	4565.03	5.86517	4563.57	RN_peak_275
EIB202	3445223	3445783	561	3445494	7692	2145.26	4.02535	2143.95	RN_peak_276
EIB202	3480529	3481751	1223	3480917	12934	5863.33	6.6335	5861.8	RN_peak_277
EIB202	3540380	3540756	377	3540578	4165	409.948	2.12854	408.812	RN_peak_278
EIB202	3554952	3555659	708	3555238	15260	7966.28	7.96979	7964.66	RN_peak_279
EIB202	3557666	3559572	1907	3558155	10221	3784.09	5.26787	3782.67	RN_peak_280
EIB202	3595678	3596196	519	3595962	6089	1223.06	3.13348	1221.84	RN_peak_281
EIB202	3597055	3598764	1710	3597812	15472	8218.62	8.1639	8216.98	RN_peak_282
EIB202	3599039	3600165	1127	3599615	19014	11655.5	10.0897	11653.8	RN_peak_283
EIB202	3601113	3603681	2569	3601468	14208	7084.53	7.49112	7082.95	RN_peak_284
EIB202	3607801	3608222	422	3608019	4625	614.46	2.45118	613.295	RN_peak_285
EIB202	3611725	3614919	3195	3612345	34450	29494.6	18.4767	29491.2	RN_peak_286
EIB202	3658058	3658299	242	3658168	2695	102.522	1.56093	101.462	RN_peak_287
EIB202	3662345	3663907	1563	3663378	13809	6629.53	7.12962	6627.97	RN_peak_288
EIB202	3664077	3664824	748	3664514	10089	3683.27	5.1912	3681.86	RN_peak_289
EIB202	3667144	3667465	322	3667303	3705	268.522	1.88906	267.414	RN_peak_290
EIB202	3702315	3702818	504	3702552	5033	720.979	2.55122	719.802	RN_peak_291
EIB202	3702972	3703210	239	3703059	2461	28.9195	1.26515	27.9011	RN_peak_292
EIB202	3704077	3704305	229	3704222	2435	13.0513	1.16496	12.052	RN_peak_293
EIB202	3712270	3712677	408	3712347	2415	43.8602	1.34676	42.8296	RN_peak_294
EIB202	3731119	3731821	703	3731610	4087	337.344	1.98221	336.221	RN_peak_295
EIB202	3742341	3743642	1302	3742675	8231	2387.39	4.16477	2386.07	RN_peak_296

## Sheet: H-NSK120Q vs H-NS
# This file is generated by MACS version 2.2.7.1
# Command line: callpeak -t Q.bam -c D.bam -f BAM --outdir QD -n QD -g 3760463 -q 0.01 -m 1 50 -B --keep-dup all
# ARGUMENTS LIST:
# name = QD
# format = BAM
# ChIP-seq file = ['Q.bam']
# control file = ['D.bam']
# effective genome size = 3.76e+06
# band width = 300
# model fold = [1, 50]
# qvalue cutoff = 1.00e-02
# The maximum gap between significant sites is assigned as the read length/tag size.
# The minimum length of peaks is assigned as the predicted fragment length "d".
# Larger dataset will be scaled towards smaller dataset.
# Range for calculating regional lambda is: 1000 bps and 10000 bps
# Broad region calling is off
# Paired-End mode is off
# tag size is determined as 146 bps
# total tags in treatment: 14637654
# total tags in control: 77588585
# d = 167
# alternative fragment length(s) may be 167 bps
chr	start	end	length	abs_summit	pileup	#NAME?	fold_enrichment	#NAME?	name
EIB202	60915	61313	399	61152	943	26.6741	1.44997	24.027	QD_peak_1
EIB202	98505	99116	612	98682	1108	59.4915	1.7034	56.339	QD_peak_2
EIB202	113522	113720	199	113529	777	6.21798	1.19499	4.10818	QD_peak_3
EIB202	152707	152890	184	152844	843	12.7054	1.29637	10.3495	QD_peak_4
EIB202	169570	169837	268	169723	843	12.7054	1.29637	10.3495	QD_peak_5
EIB202	179548	180025	478	179789	861	14.8621	1.32402	12.4467	QD_peak_6
EIB202	182402	182611	210	182475	904	20.6583	1.39006	18.1149	QD_peak_7
EIB202	205043	205276	234	205073	789	7.22757	1.21342	5.06724	QD_peak_8
EIB202	403646	403821	176	403765	819	10.0845	1.2595	7.8133	QD_peak_9
EIB202	445451	446079	629	445568	857	14.3689	1.31787	11.9661	QD_peak_10
EIB202	455497	456051	555	455814	1076	52.2456	1.65425	49.2318	QD_peak_11
EIB202	458482	458775	294	458736	811	9.27662	1.24722	7.0343	QD_peak_12
EIB202	503248	503444	197	503324	893	19.0906	1.37317	16.577	QD_peak_13
EIB202	558379	558546	168	558454	841	12.4758	1.2933	10.127	QD_peak_14
EIB202	583314	583555	242	583439	859	14.6145	1.32094	12.2054	QD_peak_15
EIB202	600851	601020	170	600890	1215	12.6037	1.2385	10.2512	QD_peak_16
EIB202	601256	601664	409	601462	872	16.2593	1.34091	13.8113	QD_peak_17
EIB202	730736	731040	305	730897	911	21.6858	1.40081	19.1244	QD_peak_18
EIB202	770786	771041	256	770843	5120	18.7723	1.13616	16.2671	QD_peak_19
EIB202	804547	804893	347	804707	1182	56.1219	1.64527	53.035	QD_peak_20
EIB202	856605	856947	343	856689	1072	50.2886	1.63845	47.3131	QD_peak_21
EIB202	935707	937784	2078	935974	1330	120.187	2.04439	116.478	QD_peak_22
EIB202	948304	949182	879	948626	1203	83.3122	1.84932	79.9019	QD_peak_23
EIB202	950779	951197	419	951082	900	20.0816	1.38392	17.5492	QD_peak_24
EIB202	951969	952579	611	952427	864	15.2373	1.32862	12.8132	QD_peak_25
EIB202	1053068	1053331	264	1053209	1149	69.3571	1.76638	66.0719	QD_peak_26
EIB202	1109722	1110026	305	1109792	837	12.0227	1.28715	9.68794	QD_peak_27
EIB202	1141364	1141770	407	1141569	3341	1035.41	4.41179	1028.83	QD_peak_28
EIB202	1233761	1234015	255	1233911	907	21.0958	1.39467	18.5451	QD_peak_29
EIB202	1258637	1259030	394	1258892	3084	112.014	1.54453	108.376	QD_peak_30
EIB202	1380223	1380478	256	1380406	1019	13.3769	1.27416	11.0027	QD_peak_31
EIB202	1581439	1582285	847	1581916	1176	76.2007	1.80785	72.8559	QD_peak_32
EIB202	1619616	1619976	361	1619825	1047	38.0805	1.53484	35.2844	QD_peak_33
EIB202	1670555	1670906	352	1670768	1232	68.6972	1.72431	65.421	QD_peak_34
EIB202	1825998	1826172	175	1826064	1803	9.0022	1.15511	6.7698	QD_peak_35
EIB202	1828600	1828837	238	1828834	1154	5.31229	1.14149	3.25221	QD_peak_36
EIB202	1853314	1853597	284	1853508	926	16.2981	1.32935	13.8496	QD_peak_37
EIB202	1908410	1908819	410	1908570	1187	79.066	1.82475	75.6946	QD_peak_38
EIB202	1925054	1925456	403	1925197	883	17.7157	1.35781	15.2319	QD_peak_39
EIB202	1926001	1926330	330	1926163	1016	39.7764	1.56209	36.9553	QD_peak_40
EIB202	1942693	1942949	257	1942801	3217	52.4257	1.32595	49.4102	QD_peak_41
EIB202	2073943	2074130	188	2074056	950	13.9109	1.29289	11.5211	QD_peak_42
EIB202	2098411	2098692	282	2098617	2429	14.5071	1.17605	12.1006	QD_peak_43
EIB202	2098869	2099214	346	2098953	2013	9.55041	1.15145	7.30013	QD_peak_44
EIB202	2099555	2099726	172	2099594	848	13.2882	1.30405	10.9147	QD_peak_45
EIB202	2194497	2194672	176	2194601	847	13.1707	1.30251	10.8005	QD_peak_46
EIB202	2279653	2280122	470	2280016	937	25.7028	1.44075	23.0699	QD_peak_47
EIB202	2280643	2281129	487	2280977	1099	57.4128	1.68958	54.3001	QD_peak_48
EIB202	2288802	2289010	209	2288922	923	23.5008	1.41925	20.9072	QD_peak_49
EIB202	2330140	2330352	213	2330189	820	10.1878	1.26104	7.91321	QD_peak_50
EIB202	2416514	2417349	836	2416614	867	15.6168	1.33323	13.1837	QD_peak_51
EIB202	2525122	2525409	288	2525148	1028	9.26151	1.21578	7.02209	QD_peak_52
EIB202	2551931	2552839	909	2552702	936	25.5425	1.43921	22.9123	QD_peak_53
EIB202	2553729	2554106	378	2554021	931	13.0932	1.28507	10.7268	QD_peak_54
EIB202	2555397	2558827	3431	2556109	1350	126.486	2.07511	122.749	QD_peak_55
EIB202	2559309	2559630	322	2559457	944	26.8376	1.4515	24.1885	QD_peak_56
EIB202	2559928	2560215	288	2560144	793	7.58115	1.21957	5.40619	QD_peak_57
EIB202	2562293	2562481	189	2562415	807	8.88517	1.24107	6.65677	QD_peak_58
EIB202	2646167	2646387	221	2646245	910	12.1783	1.27574	9.83998	QD_peak_59
EIB202	2696894	2697948	1055	2697803	1274	103.249	1.95838	99.6854	QD_peak_60
EIB202	2698729	2699074	346	2698908	1606	217.841	2.46832	213.792	QD_peak_61
EIB202	2709544	2709756	213	2709756	1294	4.03362	1.11085	2.04422	QD_peak_62
EIB202	2710058	2710224	167	2710071	1548	7.16766	1.14621	5.01117	QD_peak_63
EIB202	2766727	2767040	314	2766875	1899	310.076	2.73874	305.849	QD_peak_64
EIB202	2822967	2823363	397	2823264	877	16.914	1.34859	14.4499	QD_peak_65
EIB202	2823916	2824093	178	2824031	1758	21.7494	1.27074	19.1876	QD_peak_66
EIB202	2870504	2870957	454	2870798	985	33.9269	1.51448	31.1885	QD_peak_67
EIB202	2891904	2892080	177	2891960	4490	70.9433	1.32145	67.6413	QD_peak_68
EIB202	2899515	2899962	448	2899637	867	9.2222	1.23704	6.98306	QD_peak_69
EIB202	2926705	2926898	194	2926823	824	10.6062	1.26718	8.31699	QD_peak_70
EIB202	2945728	2945897	170	2945810	873	16.3893	1.34245	13.9379	QD_peak_71
EIB202	3026214	3026694	481	3026366	1270	96.3783	1.91107	92.8783	QD_peak_72
EIB202	3098435	3098686	252	3098583	1036	23.8068	1.39359	21.2099	QD_peak_73
EIB202	3108971	3109352	382	3109123	1066	50.0649	1.63889	47.0933	QD_peak_74
EIB202	3359449	3359866	418	3359759	911	21.6858	1.40081	19.1244	QD_peak_75
EIB202	3370706	3371105	400	3370899	2353	59.8695	1.4294	56.7094	QD_peak_76
EIB202	3392993	3393174	182	3393090	813	9.47547	1.25029	7.22615	QD_peak_77
EIB202	3403846	3404151	306	3403992	1049	46.4509	1.61278	43.5342	QD_peak_78
EIB202	3455810	3456510	701	3456351	1134	65.6732	1.74334	62.4278	QD_peak_79
EIB202	3526357	3526741	385	3526590	1686	166.029	2.12186	162.143	QD_peak_80
EIB202	3658135	3658475	341	3658350	1076	33.1927	1.47884	30.4644	QD_peak_81
EIB202	3689003	3689172	170	3689071	817	9.8794	1.25643	7.61526	QD_peak_82
EIB202	3697754	3698260	507	3698016	1557	119.236	1.91997	115.537	QD_peak_83
EIB202	3712330	3712664	335	3712520	1009	33.1936	1.49907	30.4652	QD_peak_84
EIB202	3731949	3732216	268	3732076	1033	22.5395	1.38046	19.9632	QD_peak_85
EIB202	3759720	3760323	604	3759858	954	28.4973	1.46686	25.8265	QD_peak_86

## Sheet: H-NSK120Q vs H-NSK120R
# This file is generated by MACS version 2.2.7.1
# Command line: callpeak -t Q.bam -c R.bam -f BAM --outdir QR -n QR -g 3760463 -q 0.01 -m 1 50 -B --keep-dup all
# ARGUMENTS LIST:
# name = QR
# format = BAM
# ChIP-seq file = ['Q.bam']
# control file = ['R.bam']
# effective genome size = 3.76e+06
# band width = 300
# model fold = [1, 50]
# qvalue cutoff = 1.00e-02
# The maximum gap between significant sites is assigned as the read length/tag size.
# The minimum length of peaks is assigned as the predicted fragment length "d".
# Larger dataset will be scaled towards smaller dataset.
# Range for calculating regional lambda is: 1000 bps and 10000 bps
# Broad region calling is off
# Paired-End mode is off
# tag size is determined as 146 bps
# total tags in treatment: 14637654
# total tags in control: 33690813
# d = 167
# alternative fragment length(s) may be 167 bps
chr	start	end	length	abs_summit	pileup	#NAME?	fold_enrichment	#NAME?	name
EIB202	60915	61311	397	61152	943	26.6741	1.44997	23.9362	QR_peak_1
EIB202	98505	99116	612	98682	1108	59.4915	1.7034	56.1754	QR_peak_2
EIB202	113523	113720	198	113529	777	6.21798	1.19499	4.04682	QR_peak_3
EIB202	152707	152890	184	152844	843	12.7054	1.29637	10.2803	QR_peak_4
EIB202	169570	169836	267	169723	843	12.7054	1.29637	10.2803	QR_peak_5
EIB202	170724	171138	415	170855	1515	37.6172	1.41882	34.7336	QR_peak_6
EIB202	179548	180024	477	179789	861	14.8621	1.32402	12.3724	QR_peak_7
EIB202	182403	182611	209	182475	904	20.6583	1.39006	18.0321	QR_peak_8
EIB202	205043	205275	233	205073	789	7.22757	1.21342	5.00414	QR_peak_9
EIB202	212808	212984	177	212922	832	9.24769	1.24313	6.94348	QR_peak_10
EIB202	403647	403821	175	403765	819	10.0845	1.2595	7.74708	QR_peak_11
EIB202	445451	446079	629	445568	857	14.3689	1.31787	11.8929	QR_peak_12
EIB202	455497	456048	552	455814	1076	52.2456	1.65425	49.0842	QR_peak_13
EIB202	503248	503444	197	503324	893	19.0906	1.37317	16.4951	QR_peak_14
EIB202	558379	558546	168	558454	841	12.4758	1.2933	10.0584	QR_peak_15
EIB202	583314	583555	242	583439	859	14.6145	1.32094	12.1315	QR_peak_16
EIB202	601256	601664	409	601462	872	16.2593	1.34091	13.7352	QR_peak_17
EIB202	730736	731040	305	730897	911	21.6858	1.40081	19.0387	QR_peak_18
EIB202	804547	804893	347	804707	1182	77.7581	1.81707	74.1351	QR_peak_19
EIB202	856605	856944	340	856689	1072	51.3685	1.64811	48.2269	QR_peak_20
EIB202	935774	937784	2011	935974	1330	110.501	1.97766	106.41	QR_peak_21
EIB202	948304	949182	879	948626	1203	83.3122	1.84932	79.5979	QR_peak_22
EIB202	950779	951196	418	951082	900	20.0816	1.38392	17.4673	QR_peak_23
EIB202	951970	952579	610	952427	864	15.2373	1.32862	12.7376	QR_peak_24
EIB202	1053068	1053273	206	1053209	1149	27.9458	1.40995	25.1935	QR_peak_25
EIB202	1109722	1110025	304	1109792	837	12.0227	1.28715	9.61979	QR_peak_26
EIB202	1141473	1141660	188	1141569	3341	89.7366	1.44689	85.9233	QR_peak_27
EIB202	1233761	1234015	255	1233911	907	21.0958	1.39467	18.461	QR_peak_28
EIB202	1354553	1354723	171	1354632	926	9.66096	1.23524	7.34184	QR_peak_29
EIB202	1581439	1582274	836	1581916	1176	66.5909	1.73179	63.1581	QR_peak_30
EIB202	1670557	1670906	350	1670768	1232	66.8641	1.71032	63.4268	QR_peak_31
EIB202	1826002	1826284	283	1826064	1803	12.1158	1.18624	9.71191	QR_peak_32
EIB202	1828570	1828914	345	1828834	1154	19.3861	1.32283	16.7849	QR_peak_33
EIB202	1829971	1830494	524	1830156	1509	13.2628	1.21763	10.8224	QR_peak_34
EIB202	1853326	1853526	201	1853508	926	6.6317	1.1845	4.43669	QR_peak_35
EIB202	1908410	1908819	410	1908570	1187	79.066	1.82475	75.4222	QR_peak_36
EIB202	1925054	1925456	403	1925197	883	17.7157	1.35781	15.1524	QR_peak_37
EIB202	1926001	1926330	330	1926163	1016	39.7764	1.56209	36.8535	QR_peak_38
EIB202	2073937	2074152	216	2074056	950	15.8694	1.31882	13.3569	QR_peak_39
EIB202	2194497	2194670	174	2194601	847	13.1707	1.30251	10.7308	QR_peak_40
EIB202	2279653	2280122	470	2280016	937	25.7028	1.44075	22.9809	QR_peak_41
EIB202	2280643	2281129	487	2280977	1099	57.4128	1.68958	54.1359	QR_peak_42
EIB202	2288806	2289008	203	2288922	923	23.5008	1.41925	20.8207	QR_peak_43
EIB202	2330141	2330350	210	2330189	820	10.1878	1.26104	7.84684	QR_peak_44
EIB202	2416883	2417345	463	2416939	846	13.0536	1.30098	10.6179	QR_peak_45
EIB202	2525103	2525409	307	2525148	1028	13.9385	1.28001	11.4773	QR_peak_46
EIB202	2551931	2552837	907	2552702	936	25.5425	1.43921	22.8234	QR_peak_47
EIB202	2553729	2554128	400	2554021	931	15.5165	1.31802	13.011	QR_peak_48
EIB202	2555400	2558826	3427	2556109	1350	91.8501	1.83963	87.9983	QR_peak_49
EIB202	2559309	2559630	322	2559457	944	26.8376	1.4515	24.0979	QR_peak_50
EIB202	2559928	2560215	288	2560144	793	7.58115	1.21957	5.34197	QR_peak_51
EIB202	2562293	2562481	189	2562415	807	8.88517	1.24107	6.5923	QR_peak_52
EIB202	2696897	2697948	1052	2697803	1274	103.249	1.95838	99.2301	QR_peak_53
EIB202	2822969	2823363	395	2823264	877	16.914	1.34859	14.3716	QR_peak_54
EIB202	2870505	2870956	452	2870798	985	33.9269	1.51448	31.0953	QR_peak_55
EIB202	2899515	2899962	448	2899637	867	15.6168	1.33323	13.1082	QR_peak_56
EIB202	2926705	2926898	194	2926823	824	10.6062	1.26718	8.24994	QR_peak_57
EIB202	2945728	2945897	170	2945810	873	16.3893	1.34245	13.8617	QR_peak_58
EIB202	3026214	3026694	481	3026366	1270	98.9026	1.9293	94.9391	QR_peak_59
EIB202	3098435	3098689	255	3098583	1036	24.0641	1.39637	21.3746	QR_peak_60
EIB202	3108973	3109352	380	3109123	1066	50.0649	1.63889	46.9499	QR_peak_61
EIB202	3183571	3184014	444	3183577	1386	5.07185	1.12436	2.96547	QR_peak_62
EIB202	3359449	3359866	418	3359759	911	21.6858	1.40081	19.0387	QR_peak_63
EIB202	3370698	3371138	441	3370899	2353	48.7283	1.37644	45.6451	QR_peak_64
EIB202	3392993	3393174	182	3393090	813	9.47547	1.25029	7.16123	QR_peak_65
EIB202	3403846	3404151	306	3403992	1049	46.4509	1.61278	43.406	QR_peak_66
EIB202	3455810	3456510	701	3456351	1134	65.6732	1.74334	62.2515	QR_peak_67
EIB202	3526360	3526741	382	3526590	1686	163.842	2.10992	158.17	QR_peak_68
EIB202	3658136	3658475	340	3658350	1076	29.4137	1.4418	26.6392	QR_peak_69
EIB202	3689003	3689171	169	3689071	817	9.8794	1.25643	7.54943	QR_peak_70
EIB202	3697755	3698260	506	3698016	1557	157.288	2.14434	152.144	QR_peak_71
EIB202	3712384	3712649	266	3712520	1009	30.7304	1.47383	27.9371	QR_peak_72
EIB202	3732000	3732195	196	3732076	1033	16.085	1.30599	13.5663	QR_peak_73
EIB202	3759720	3760323	604	3759858	954	28.4973	1.46686	25.7348	QR_peak_74
